# Supplementary material for: First-degree relationships and genotyping errors deciphered by a high-density SNP array in a Duroc × Iberian pig cross
Source: BMC Genom Data. 2022 Feb 17;23:14. doi: 10.1186/s12863-022-01025-1 (PMC8851823; doi:10.1186/s12863-022-01025-1)
Supplement: Supplementary file 1 — Additional file 1. [file 12863_2022_1025_MOESM1_ESM.zip]

Archive with 6 entries (6 files):
- chro.r
- gerror.r
- INFORMATION-PROGRAMS.pdf
- names.txt
- re123.r
- rel.r
