# Supplementary material for: First-degree relationships and genotyping errors deciphered by a high-density SNP array in a Duroc × Iberian pig cross
Source: BMC Genom Data. 2022 Feb 17;23:14. doi: 10.1186/s12863-022-01025-1 (PMC8851823; doi:10.1186/s12863-022-01025-1)
Supplement: Supplementary file 1 — Additional file 1. [file 12863_2022_1025_MOESM1_ESM.zip › chro.r]

memory.limit(size=500000)
#memory size must be adapted to the RAM of your computer and the amount of markers and individuals in your data set.  

rejection <- NULL

iber <- read.table(file = "iber.tped",header=TRUE)

# chro data frame has only autosomal SNPs

chro <- iber[iber$chro %in% c(1,2,3,4,5,6,7,8,9,10,11,12,13,14,15,16,17,18), ]

iber= chro
iber$rr <-NULL
ni= (ncol(iber)-3)/2
ns=0
nd=0

mar= nrow(iber)

rel <- matrix(0, ni, ni)


 iber$chro <- NULL
 iber$marker <- NULL
 iber$pos <- NULL


mat <- as.matrix(iber)

#all <- data.frame( r1 =  numeric(),r2 =  numeric(), marker= numeric(), stringsAsFactors = FALSE)
#m1=0

for (k in 1:mar) {

# next sentence prints every 100 markers

if (k %% 100 ==0) print(k)

ind1=0
ind2=0

col=0
for (i in seq(1,ni*2,by=2)) {

if(mat[k,i]== mat[k, i+1])  {

col=i+2
for (j in seq(i,ni*2,by=2)) {


if(mat[k,j]== mat[k,j+1])
       {
if(mat[k,i] != mat[k,j])       
      {

ind1=(i+1)%/%2
ind2=(j+1)%/%2

if(mat[k,i]!= "0"){
if(mat[k,j]!= "0"){
rel[ind1,ind2]=rel[ind1,ind2]+1
}
}


###################
# OPTIONAL
# To store all relationships in data frame all (very much time consuming)
#m1=m1+1

#all[m1,1]=ind1
#all[m1,2]=ind2
#all[m1,3]=k


##################
# OPTIONAL (writes animal 1, animal 2 , marker SNP 
#    TO WRITE IN FILE "rejection" all relationships with markers rejected. This is very time consuming
#cat(ind1,ind2, k , file = "rejection", sep = " ",  labels = NULL,append = TRUE)
#cat(file = "rejection", sep = "\n ",  labels = NULL,append = TRUE)
##################

}
}
}

}
}
}
