# Supplementary material for: First-degree relationships and genotyping errors deciphered by a high-density SNP array in a Duroc × Iberian pig cross
Source: BMC Genom Data. 2022 Feb 17;23:14. doi: 10.1186/s12863-022-01025-1 (PMC8851823; doi:10.1186/s12863-022-01025-1)
Supplement: Supplementary file 1 — Additional file 1. [file 12863_2022_1025_MOESM1_ESM.zip › gerror.r]

#install.packages("tidyverse")
library("tidyverse")

pdf("gerror.pdf",onefile = T)
library(dplyr)
library(lattice)

#chro <- read.table(file = "iber.tped",header=TRUE)
#chro <- chro[chro$chro %in% c(1,2,3,4,5,6,7,8,9,10,11,12,13,14,15,16,17,18), ]
# Next is to eliminate column rr
chro$rr <- NULL


#Next is to create a data frame that will contain all true relationships from sires and dams
all <- data.frame( chro= numeric(), markername=character(), po=numeric(), r1 =  numeric(),r2 =  numeric(), marker= numeric(), stringsAsFactors = FALSE)

m1=0
## Adding  SIRES
for (n in 1:nrow(sires)) {
si <- NULL

si <- chro %>% select(1:3,(3+(sires$r1[n])*2)-1, (3+(sires$r1[n])*2), (3+(sires$r2[n])*2)-1, (3+(sires$r2[n])*2))

mar=nrow(chro)
for (k in 1:mar) {

if(si[k,4] != "0") {
if(si[k,6] != "0") {

if(si[k,4]== si[k,5]) {

if(si[k,6]== si[k,7]) {

if(si[k,4] != si[k,6]) {

m1=m1+1

all[m1,1]=si[k,1]
all[m1,2]=si[k,2]
all[m1,3]=si[k,3]
all[m1,4]=sires$r1[n]
all[m1,5]=sires$r2[n]
all[m1,6]=k

}
}
}
}
}
}
}

### ADDING DAMS#############################
for (n in 1:nrow(dams)) {
si <- NULL

si <- chro %>% select(1:3,(3+(dams$r1[n])*2)-1, (3+(dams$r1[n])*2), (3+(dams$r2[n])*2)-1, (3+(dams$r2[n])*2))

mar=nrow(chro)
for (k in 1:mar) {

if(si[k,4] != "0") {
if(si[k,6] != "0") {

if(si[k,4]== si[k,5]) {

if(si[k,6]== si[k,7]) {

if(si[k,4] != si[k,6]) {

m1=m1+1

all[m1,1]=si[k,1]
all[m1,2]=si[k,2]
all[m1,3]=si[k,3]
all[m1,4]=dams$r1[n]
all[m1,5]=dams$r2[n]
all[m1,6]=k

}
}
}
}
}
}
}


##########################################################
# counting number of times each SNP reject a true sire-offspring and dam-offspring true relationship

##########################################################

allchro <- count(all, chro, markername,po,marker)


allchro$po=allchro$po/1000000
www <- xyplot(allchro$n ~ allchro$po | factor(allchro$chro),xlim=range(0,280),ylim=range(0,130), ylab = 'Number of rejections for a given marker' ,  xlab = 'Position (Mb)',pch=20, cex=0.1,layout=c(3,6),index.cond=list(c(16,17,18,13,14,15,10,11,12,7,8,9,4,5,6,1,2,3)),strip =strip.custom(factor.levels = c("SSC1","SSC2", "SSC3","SSC4","SSC5", "SSC6","SSC7","SSC8", "SSC9","SSC10","SSC11", "SSC12", "SSC13","SSC14","SSC15", "SSC16","SSC17","SSC18")))

plot(www)

x1 <- data.frame( n=numeric(), times=numeric(), stringsAsFactors = FALSE)

nm=1
while (nm < 128) {

x <- subset(allchro, n == nm)
x1[nm,1]=nm
x1[nm,2]=nrow(x)

nm=nm+1

}

h <- subset(allchro, n >= 5)

w1 <- hist(allchro$n,breaks=101,freq=TRUE,xlab= "Number of times a given SNP is rejected in true parent-offspring relationships", xlim=c(0,108),main= "Histogram of the number of times that a SNP is rejected",col="cyan")
h$x<-NULL
write.table(h,file="SUPPLEMENTAL MATERIAL 2",row.names=T)
plot (w1)

ge <-1.5* (sum(allchro$n)/(mar*(nrow(sires)+nrow(dams))))

cat("Genotype error estimate :", ge,sep="\n")

dev.off()
