# Supplementary material for: First-degree relationships and genotyping errors deciphered by a high-density SNP array in a Duroc × Iberian pig cross
Source: BMC Genom Data. 2022 Feb 17;23:14. doi: 10.1186/s12863-022-01025-1 (PMC8851823; doi:10.1186/s12863-022-01025-1)
Supplement: Supplementary file 1 — Additional file 1. [file 12863_2022_1025_MOESM1_ESM.zip › names.txt]

num	animal	relative
1	X00.CEL1	S
2	X00.CEL2	S
3	X01.CEL1	S
4	X01.CEL2	S
5	X01H1.CEL1	O
6	X01H1.CEL2	O
7	X01H3.CEL1	O
8	X01H3.CEL2	O
9	X02H1.CEL1	O
10	X02H1.CEL2	O
11	X02H3.CEL1	O
12	X02H3.CEL2	O
13	X03H1.CEL1	O
14	X03H1.CEL2	O
15	X03H3.CEL1	O
16	X03H3.CEL2	O
17	X04H1.CEL1	O
18	X04H1.CEL2	O
19	X04H3.CEL1	O
20	X04H3.CEL2	O
21	X05H1.CEL1	O
22	X05H1.CEL2	O
23	X05H3.CEL1	O
24	X05H3.CEL2	O
25	X06H1.CEL1	O
26	X06H1.CEL2	O
27	X06H3.CEL1	O
28	X06H3.CEL2	O
29	X07H1.CEL1	O
30	X07H1.CEL2	O
31	X07H3.CEL1	O
32	X07H3.CEL2	O
33	X08H3.CEL1	O
34	X08H3.CEL2	O
35	X09H1.CEL1	O
36	X09H1.CEL2	O
37	X09H3.CEL1	O
38	X09H3.CEL2	O
39	X10H1.CEL1	O
40	X10H1.CEL2	O
41	X10H3.CEL1	O
42	X10H3.CEL2	O
43	X10H4.CEL1	O
44	X10H4.CEL2	O
45	X11H3.CEL1	O
46	X11H3.CEL2	O
47	X11H4.CEL1	O
48	X11H4.CEL2	O
49	X12H1.CEL1	O
50	X12H1.CEL2	O
51	X12H3.CEL1	O
52	X12H3.CEL2	O
53	X12H4.CEL1	O
54	X12H4.CEL2	O
55	X13H1.CEL1	O
56	X13H1.CEL2	O
57	X13H3.CEL1	O
58	X13H3.CEL2	O
59	X13H4.CEL1	O
60	X13H4.CEL2	O
61	X14H1.CEL1	O
62	X14H1.CEL2	O
63	X14H3.CEL1	O
64	X14H3.CEL2	O
65	X14H4.CEL1	O
66	X14H4.CEL2	O
67	X15H1.CEL1	O
68	X15H1.CEL2	O
69	X15H3.CEL1	O
70	X15H3.CEL2	O
71	X15H4.CEL1	O
72	X15H4.CEL2	O
73	X16H1.CEL1	O
74	X16H1.CEL2	O
75	X16H3.CEL1	O
76	X16H3.CEL2	O
77	X16H4.CEL1	O
78	X16H4.CEL2	O
79	X17H1.CEL1	O
80	X17H1.CEL2	O
81	X17H3.CEL1	O
82	X17H3.CEL2	O
83	X17H4.CEL1	O
84	X17H4.CEL2	O
85	X18H1.CEL1	O
86	X18H1.CEL2	O
87	X18H3.CEL1	O
88	X18H3.CEL2	O
89	X18H4.CEL1	O
90	X18H4.CEL2	O
91	X19H1.CEL1	O
92	X19H1.CEL2	O
93	X19H3.CEL1	O
94	X19H3.CEL2	O
95	X19H4.CEL1	O
96	X19H4.CEL2	O
97	X1H4.CEL1	O
98	X1H4.CEL2	O
99	X207H2.CEL1	O
100	X207H2.CEL2	O
101	X208H2.CEL1	O
102	X208H2.CEL2	O
103	X209H2.CEL1	O
104	X209H2.CEL2	O
105	X20H1.CEL1	O
106	X20H1.CEL2	O
107	X20H3.CEL1	O
108	X20H3.CEL2	O
109	X20H4.CEL1	O
110	X20H4.CEL2	O
111	X210H2.CEL1	O
112	X210H2.CEL2	O
113	X211H2.CEL1	O
114	X211H2.CEL2	O
115	X213H2.CEL1	O
116	X213H2.CEL2	O
117	X214H2.CEL1	O
118	X214H2.CEL2	O
119	X215H2.CEL1	O
120	X215H2.CEL2	O
121	X216H2.CEL1	O
122	X216H2.CEL2	O
123	X218H2.CEL1	O
124	X218H2.CEL2	O
125	X219H2.CEL1	O
126	X219H2.CEL2	O
127	X21H1.CEL1	O
128	X21H1.CEL2	O
129	X21H3.CEL1	O
130	X21H3.CEL2	O
131	X21H4.CEL1	O
132	X21H4.CEL2	O
133	X220H2.CEL1	O
134	X220H2.CEL2	O
135	X221H2.CEL1	O
136	X221H2.CEL2	O
137	X22413.CEL1	S
138	X22413.CEL2	S
139	X22457.CEL1	S
140	X22457.CEL2	S
141	X22480.CEL1	S
142	X22480.CEL2	S
143	X22490.CEL1	S
144	X22490.CEL2	S
145	X22511.CEL1	S
146	X22511.CEL2	S
147	X22519.CEL1	S
148	X22519.CEL2	S
149	X228H2.CEL1	O
150	X228H2.CEL2	O
151	X229H2.CEL1	O
152	X229H2.CEL2	O
153	X22H1.CEL1	O
154	X22H1.CEL2	O
155	X22H3.CEL1	O
156	X22H3.CEL2	O
157	X22H4.CEL1	O
158	X22H4.CEL2	O
159	X230H2.CEL1	O
160	X230H2.CEL2	O
161	X237H2.CEL1	O
162	X237H2.CEL2	O
163	X238H2.CEL1	O
164	X238H2.CEL2	O
165	X239H2.CEL1	O
166	X239H2.CEL2	O
167	X23H1.CEL1	O
168	X23H1.CEL2	O
169	X23H3.CEL1	O
170	X23H3.CEL2	O
171	X23H4.CEL1	O
172	X23H4.CEL2	O
173	X240H2.CEL1	O
174	X240H2.CEL2	O
175	X241H2.CEL1	O
176	X241H2.CEL2	O
177	X242H2.CEL1	O
178	X242H2.CEL2	O
179	X243H2.CEL1	O
180	X243H2.CEL2	O
181	X244H2.CEL1	O
182	X244H2.CEL2	O
183	X245H2.CEL1	O
184	X245H2.CEL2	O
185	X246H2.CEL1	O
186	X246H2.CEL2	O
187	X247H2.CEL1	O
188	X247H2.CEL2	O
189	X24H1.CEL1	O
190	X24H1.CEL2	O
191	X24H3.CEL1	O
192	X24H3.CEL2	O
193	X24H4.CEL1	O
194	X24H4.CEL2	O
195	X252H2.CEL1	O
196	X252H2.CEL2	O
197	X255H2.CEL1	O
198	X255H2.CEL2	O
199	X255H2_2.CEL1	O
200	X255H2_2.CEL2	O
201	X256H2.CEL1	O
202	X256H2.CEL2	O
203	X257H2.CEL1	O
204	X257H2.CEL2	O
205	X258H2.CEL1	O
206	X258H2.CEL2	O
207	X25H1.CEL1	O
208	X25H1.CEL2	O
209	X25H3.CEL1	O
210	X25H3.CEL2	O
211	X25H4.CEL1	O
212	X25H4.CEL2	O
213	X264H2.CEL1	O
214	X264H2.CEL2	O
215	X265H2.CEL1	O
216	X265H2.CEL2	O
217	X266H2.CEL1	O
218	X266H2.CEL2	O
219	X267H2.CEL1	O
220	X267H2.CEL2	O
221	X26H1.CEL1	O
222	X26H1.CEL2	O
223	X26H3.CEL1	O
224	X26H3.CEL2	O
225	X26H4.CEL1	O
226	X26H4.CEL2	O
227	X271H2.CEL1	O
228	X271H2.CEL2	O
229	X272H2.CEL1	O
230	X272H2.CEL2	O
231	X273H2.CEL1	O
232	X273H2.CEL2	O
233	X275H2.CEL1	O
234	X275H2.CEL2	O
235	X276H2.CEL1	O
236	X276H2.CEL2	O
237	X279H2.CEL1	O
238	X279H2.CEL2	O
239	X27H1.CEL1	O
240	X27H1.CEL2	O
241	X27H3.CEL1	O
242	X27H3.CEL2	O
243	X27H4.CEL1	O
244	X27H4.CEL2	O
245	X280H2.CEL1	O
246	X280H2.CEL2	O
247	X286H2.CEL1	O
248	X286H2.CEL2	O
249	X287H2.CEL1	O
250	X287H2.CEL2	O
251	X288H2.CEL1	O
252	X288H2.CEL2	O
253	X289H2.CEL1	O
254	X289H2.CEL2	O
255	X28H1.CEL1	O
256	X28H1.CEL2	O
257	X28H3.CEL1	O
258	X28H3.CEL2	O
259	X28H4.CEL1	O
260	X28H4.CEL2	O
261	X290H2.CEL1	O
262	X290H2.CEL2	O
263	X292H2.CEL1	O
264	X292H2.CEL2	O
265	X299H2.CEL1	O
266	X299H2.CEL2	O
267	X29H1.CEL1	O
268	X29H1.CEL2	O
269	X29H3.CEL1	O
270	X29H3.CEL2	O
271	X29H4.CEL1	O
272	X29H4.CEL2	O
273	X2H4.CEL1	O
274	X2H4.CEL2	O
275	X30H1.CEL1	O
276	X30H1.CEL2	O
277	X30H3.CEL1	O
278	X30H3.CEL2	O
279	X30H4.CEL1	O
280	X30H4.CEL2	O
281	X31H1.CEL1	O
282	X31H1.CEL2	O
283	X31H3.CEL1	O
284	X31H3.CEL2	O
285	X31H4.CEL1	O
286	X31H4.CEL2	O
287	X32H1.CEL1	O
288	X32H1.CEL2	O
289	X32H3.CEL1	O
290	X32H3.CEL2	O
291	X32H4.CEL1	O
292	X32H4.CEL2	O
293	X33H1.CEL1	O
294	X33H1.CEL2	O
295	X33H3.CEL1	O
296	X33H3.CEL2	O
297	X33H4.CEL1	O
298	X33H4.CEL2	O
299	X34H1.CEL1	O
300	X34H1.CEL2	O
301	X34H3.CEL1	O
302	X34H3.CEL2	O
303	X34H4.CEL1	O
304	X34H4.CEL2	O
305	X35H1.CEL1	O
306	X35H1.CEL2	O
307	X35H3.CEL1	O
308	X35H3.CEL2	O
309	X35H4.CEL1	O
310	X35H4.CEL2	O
311	X36H1.CEL1	O
312	X36H1.CEL2	O
313	X36H3.CEL1	O
314	X36H3.CEL2	O
315	X36H4.CEL1	O
316	X36H4.CEL2	O
317	X37H1.CEL1	O
318	X37H1.CEL2	O
319	X37H3.CEL1	O
320	X37H3.CEL2	O
321	X37H4.CEL1	O
322	X37H4.CEL2	O
323	X38H1.CEL1	O
324	X38H1.CEL2	O
325	X38H3.CEL1	O
326	X38H3.CEL2	O
327	X39H1.CEL1	O
328	X39H1.CEL2	O
329	X39H3.CEL1	O
330	X39H3.CEL2	O
331	X39H4.CEL1	O
332	X39H4.CEL2	O
333	X3H4.CEL1	O
334	X3H4.CEL2	O
335	X40H1.CEL1	O
336	X40H1.CEL2	O
337	X40H3.CEL1	O
338	X40H3.CEL2	O
339	X40H4.CEL1	O
340	X40H4.CEL2	O
341	X41H1.CEL1	O
342	X41H1.CEL2	O
343	X41H3.CEL1	O
344	X41H3.CEL2	O
345	X41H4.CEL1	O
346	X41H4.CEL2	O
347	X42H1.CEL1	O
348	X42H1.CEL2	O
349	X42H3.CEL1	O
350	X42H3.CEL2	O
351	X42H4.CEL1	O
352	X42H4.CEL2	O
353	X43H1.CEL1	O
354	X43H1.CEL2	O
355	X43H3.CEL1	O
356	X43H3.CEL2	O
357	X43H4.CEL1	O
358	X43H4.CEL2	O
359	X44H1.CEL1	O
360	X44H1.CEL2	O
361	X44H3.CEL1	O
362	X44H3.CEL2	O
363	X45H1.CEL1	O
364	X45H1.CEL2	O
365	X45H3.CEL1	O
366	X45H3.CEL2	O
367	X45H4.CEL1	O
368	X45H4.CEL2	O
369	X46H1.CEL1	O
370	X46H1.CEL2	O
371	X46H3.CEL1	O
372	X46H3.CEL2	O
373	X46H4.CEL1	O
374	X46H4.CEL2	O
375	X47H1.CEL1	O
376	X47H1.CEL2	O
377	X47H3.CEL1	O
378	X47H3.CEL2	O
379	X47H4.CEL1	O
380	X47H4.CEL2	O
381	X48H1.CEL1	O
382	X48H1.CEL2	O
383	X48H3.CEL1	O
384	X48H3.CEL2	O
385	X48H4.CEL1	O
386	X48H4.CEL2	O
387	X49H1.CEL1	O
388	X49H1.CEL2	O
389	X49H3.CEL1	O
390	X49H3.CEL2	O
391	X49H4.CEL1	O
392	X49H4.CEL2	O
393	X4H4.CEL1	O
394	X4H4.CEL2	O
395	X50H1.CEL1	O
396	X50H1.CEL2	O
397	X50H3.CEL1	O
398	X50H3.CEL2	O
399	X50H4.CEL1	O
400	X50H4.CEL2	O
401	X51H1.CEL1	O
402	X51H1.CEL2	O
403	X51H3.CEL1	O
404	X51H3.CEL2	O
405	X51H4.CEL1	O
406	X51H4.CEL2	O
407	X52H1.CEL1	O
408	X52H1.CEL2	O
409	X52H3.CEL1	O
410	X52H3.CEL2	O
411	X52H4.CEL1	O
412	X52H4.CEL2	O
413	X53H1.CEL1	O
414	X53H1.CEL2	O
415	X53H3.CEL1	O
416	X53H3.CEL2	O
417	X53H4.CEL1	O
418	X53H4.CEL2	O
419	X54H1.CEL1	O
420	X54H1.CEL2	O
421	X54H3.CEL1	O
422	X54H3.CEL2	O
423	X54H4.CEL1	O
424	X54H4.CEL2	O
425	X55H1.CEL1	O
426	X55H1.CEL2	O
427	X55H3.CEL1	O
428	X55H3.CEL2	O
429	X55H4.CEL1	O
430	X55H4.CEL2	O
431	X56H1.CEL1	O
432	X56H1.CEL2	O
433	X56H3.CEL1	O
434	X56H3.CEL2	O
435	X56H4.CEL1	O
436	X56H4.CEL2	O
437	X5H4.CEL1	O
438	X5H4.CEL2	O
439	X63.CEL1	S
440	X63.CEL2	S
441	X65.CEL1	S
442	X65.CEL2	S
443	X6H4.CEL1	O
444	X6H4.CEL2	O
445	X7H4.CEL1	O
446	X7H4.CEL2	O
447	X8H4.CEL1	O
448	X8H4.CEL2	O
449	X9H4.CEL1	O
450	X9H4.CEL2	O
451	Madre10H4.CEL1	D
452	Madre10H4.CEL2	D
453	Madre11H4.CEL1	D
454	Madre11H4.CEL2	D
455	Madre12H4.CEL1	D
456	Madre12H4.CEL2	D
457	Madre13H4.CEL1	D
458	Madre13H4.CEL2	D
459	Madre14H4.CEL1	D
460	Madre14H4.CEL2	D
461	Madre15H4.CEL1	D
462	Madre15H4.CEL2	D
463	Madre16H4.CEL1	D
464	Madre16H4.CEL2	D
465	Madre17H4.CEL1	D
466	Madre17H4.CEL2	D
467	Madre18H4.CEL1	D
468	Madre18H4.CEL2	D
469	Madre19H4.CEL1	D
470	Madre19H4.CEL2	D
471	Madre1H4.CEL1	D
472	Madre1H4.CEL2	D
473	Madre20H4.CEL1	D
474	Madre20H4.CEL2	D
475	Madre22H4.CEL1	D
476	Madre22H4.CEL2	D
477	Madre23H4.CEL1	D
478	Madre23H4.CEL2	D
479	Madre3H4.CEL1	D
480	Madre3H4.CEL2	D
481	Madre6H4.CEL1	D
482	Madre6H4.CEL2	D
483	Madre8H4.CEL1	D
484	Madre8H4.CEL2	D
485	Madre9H4.CEL1	D
486	Madre9H4.CEL2	D
487	Madres1H1.CEL1	D
488	Madres1H1.CEL2	D
489	Madres1H13.CEL1	D
490	Madres1H13.CEL2	D
491	Madres1H2.CEL1	D
492	Madres1H2.CEL2	D
493	Madres1H3.CEL1	D
494	Madres1H3.CEL2	D
495	Madres1H4.CEL1	D
496	Madres1H4.CEL2	D
497	Madres1H56.CEL1	D
498	Madres1H56.CEL2	D
499	Madres1H57.CEL1	D
500	Madres1H57.CEL2	D
501	Madres1H59.CEL1	D
502	Madres1H59.CEL2	D
503	Madres1H6.CEL1	D
504	Madres1H6.CEL2	D
505	Madres1H7.CEL1	D
506	Madres1H7.CEL2	D
507	Madres1H8.CEL1	D
508	Madres1H8.CEL2	D
509	Madres1H9.CEL1	D
510	Madres1H9.CEL2	D
511	Madres2L22.CEL1	D
512	Madres2L22.CEL2	D
513	Madres2L25.CEL1	D
514	Madres2L25.CEL2	D
515	Madres2L26.CEL1	D
516	Madres2L26.CEL2	D
517	Madres2L27.CEL1	D
518	Madres2L27.CEL2	D
519	Madres2L28.CEL1	D
520	Madres2L28.CEL2	D
521	Madres2L29.CEL1	D
522	Madres2L29.CEL2	D
523	Madres2L30.CEL1	D
524	Madres2L30.CEL2	D
525	Madres2L57.CEL1	D
526	Madres2L57.CEL2	D
527	Madres2L58.CEL1	D
528	Madres2L58.CEL2	D
529	Madres2L59.CEL1	D
530	Madres2L59.CEL2	D
531	MadresH310.CEL1	D
532	MadresH310.CEL2	D
533	MadresH311.CEL1	D
534	MadresH311.CEL2	D
535	Padres3E1.CEL1	D
536	Padres3E1.CEL2	D
537	Padres3E13.CEL1	D
538	Padres3E13.CEL2	D
539	Padres3E2.CEL1	D
540	Padres3E2.CEL2	D
541	Padres3E3.CEL1	D
542	Padres3E3.CEL2	D
543	Padres3E4.CEL1	D
544	Padres3E4.CEL2	D
545	Padres3E5.CEL1	D
546	Padres3E5.CEL2	D
547	Padres3E56.CEL1	D
548	Padres3E56.CEL2	D
549	Padres3E57.CEL1	D
550	Padres3E57.CEL2	D
551	Padres3E58.CEL1	D
552	Padres3E58.CEL2	D
553	Padres3E59.CEL1	D
554	Padres3E59.CEL2	D
555	Padres3E6.CEL1	D
556	Padres3E6.CEL2	D
557	Padres3E7.CEL1	D
558	Padres3E7.CEL2	D
559	Padres3E8.CEL1	D
560	Padres3E8.CEL2	D
561	Padres3E9.CEL1	D
562	Padres3E9.CEL2	D
