# Supplementary material for: First-degree relationships and genotyping errors deciphered by a high-density SNP array in a Duroc × Iberian pig cross
Source: BMC Genom Data. 2022 Feb 17;23:14. doi: 10.1186/s12863-022-01025-1 (PMC8851823; doi:10.1186/s12863-022-01025-1)
Supplement: Supplementary file 1 — Additional file 1. [file 12863_2022_1025_MOESM1_ESM.zip › re123.r]

pdf("re123.pdf",onefile = T)

#tiff("figure.tiff", units="in", width=9, height=30, res=300)

par(mfrow = c(1, 3))
e=exp(1)
iter <- data.frame( iter =  numeric(), gamma =  numeric(), c1 =  numeric(),c2 =  numeric(), stringsAsFactors = FALSE)

DO$LIK1 <- NULL
DO$LIK2 <- NULL


c1=0.001
c2=0.05
ite=1
gam=0

iter[ite,1]=1
iter[ite,2]=0
iter[ite,3]=c1
iter[ite,4]=c2

cat(gam,c1,c2, sep = "\n")
cat(sep = "\n")
#while (abs(c1-c1x) > 0.00000001) {
while (ite < 5) {
ite=ite+1
DO$c=DO$re/mar

DO$LIK1 <- DO$re*log((c1))+(mar-DO$re)*log((1-c1))
DO$LIK2 <- DO$re*log((c2))+(mar-DO$re)*log((1-c2))

DO$LOD=(DO$LIK2-DO$LIK1)

DO$P1=1/(1+e^DO$LOD)
DO$P2=1/(1+e^-DO$LOD)
c1x=c1

c1=sum(DO$P1*DO$c)/sum(DO$P1)
c2=sum(DO$P2*DO$c)/sum(DO$P2)

gam=sum(DO$P1)/nrow(DO)
cat(gam,c1,c2,sep = "\n")
cat(sep = "\n")

iter[ite,1]=ite
iter[ite,2]=gam
iter[ite,3]=c1
iter[ite,4]=c2

}

dams <- subset(DO, P1 > 0.5)


re1.plot <- plot(iter$gamma, type="o", col="blue",cex.lab=1.5, ylim=c(0,0.17),xlim=c(1,5),xlab="Iteration",ylab="Parameter",bty="n")
lines(iter$c1, type="o", pch=22, lty=3, col="red")
lines(iter$c2, type="o", pch=22, lty=3, col="magenta")
legend(x = 1.5,y = 0.12, c(expression(gamma),expression(tau[g]), expression(tau[r])), bty="n",cex=1.8,col=c("blue","red", "magenta"), pch=21:22, lty=1:2)
title("Dam-Offspring", line = -2)

e=exp(1)
iter <- data.frame( iter =  numeric(), gamma =  numeric(), c1 =  numeric(),c2 =  numeric(), stringsAsFactors = FALSE)

SO$LIK1 <- NULL
SO$LIK2 <- NULL

c1=0.01

c2=0.10
ite=1
gam=0

iter[ite,1]=1
iter[ite,2]=0
iter[ite,3]=c1
iter[ite,4]=c2

cat(gam,c1,c2, sep = "\n")
cat(sep = "\n")
#while (abs(c1-c1x) > 0.00000001) {
while (ite < 5) {
ite=ite+1
SO$c=SO$re/mar

SO$LIK1 <- SO$re*log((c1))+(mar-SO$re)*log((1-c1))
SO$LIK2 <- SO$re*log((c2))+(mar-SO$re)*log((1-c2))

SO$LOD=(SO$LIK2-SO$LIK1)

SO$P1=1/(1+e^SO$LOD)
SO$P2=1/(1+e^-SO$LOD)

c1x=c1

c1=sum(SO$P1*SO$c)/sum(SO$P1)
c2=sum(SO$P2*SO$c)/sum(SO$P2)

gam=sum(SO$P1)/nrow(SO)
cat(gam,c1,c2,sep = "\n")
cat(sep = "\n")

iter[ite,1]=ite
iter[ite,2]=gam
iter[ite,3]=c1
iter[ite,4]=c2

}

sires <- subset(SO, P1 > 0.5)

r2.plot <- plot(iter$gamma, type="o", col="blue", ylim=c(0,0.17),cex.lab=1.5,xlim=c(1,5),xlab="Iteration",ylab=" ", bty="n")
lines(iter$c1, type="o", pch=22, lty=3, col="red")
lines(iter$c2, type="o", pch=22, lty=3, col="magenta")
#legend(8,0.065, c(expression(gamma),expression(tau[g]), expression(tau[r])), cex=1.2,col=c("blue","red", "magenta"), pch=21:22, lty=1:2)
title("Sire-Offspring", line = -2)

ni=281
mar= 546220
e=exp(1)
iter <- data.frame( iter =  numeric(), gamma =  numeric(), c1 =  numeric(),c2 =  numeric(), stringsAsFactors = FALSE)


OO$LIK1 <- NULL
OO$LIK2 <- NULL

#c1=0.0005
#c1x=0
#c2=0.20
#gam=0.5

c1=0.01

c2=0.03
ite=1
gam=0

iter[ite,1]=1
iter[ite,2]=0
iter[ite,3]=c1
iter[ite,4]=c2

cat(gam,c1,c2, sep = "\n")
cat(sep = "\n")
#while (abs(c1-c1x) > 0.00000001) {
while (ite < 5) {
ite=ite+1
OO$c=OO$re/mar

OO$LIK1 <- OO$re*log((c1))+(mar-OO$re)*log((1-c1))
OO$LIK2 <- OO$re*log((c2))+(mar-OO$re)*log((1-c2))


OO$LOD=(OO$LIK2-OO$LIK1)

OO$P1=1/(1+e^OO$LOD)
OO$P2=1/(1+e^-OO$LOD)
c1x=c1

c1=sum(OO$P1*OO$c)/sum(OO$P1)
c2=sum(OO$P2*OO$c)/sum(OO$P2)

gam=sum(OO$P1)/nrow(OO)
cat(gam,c1,c2,sep = "\n")
cat(sep = "\n")

iter[ite,1]=ite
iter[ite,2]=gam
iter[ite,3]=c1
iter[ite,4]=c2
}

fullsib <- subset(OO, P1 > 0.5)
plot(iter$gamma, type="o", col="blue", ylim=c(0,0.17),xlim=c(1,5),cex.lab=1.5,xlab="Iteration",ylab=" ",bty="n")
lines(iter$c1, type="o", pch=22, lty=3, col="red")
lines(iter$c2, type="o", pch=22, lty=3, col="magenta")
title("Offspring-Offspring", line = -2)
#legend(8,0.095, c(expression(gamma),expression(tau[g]), expression(tau[r])), cex=1.2,col=c("blue","red", "magenta"), pch=21:22, lty=1:2)

dev.off()
