# Supplementary material for: First-degree relationships and genotyping errors deciphered by a high-density SNP array in a Duroc × Iberian pig cross
Source: BMC Genom Data. 2022 Feb 17;23:14. doi: 10.1186/s12863-022-01025-1 (PMC8851823; doi:10.1186/s12863-022-01025-1)
Supplement: Supplementary file 1 — Additional file 1. [file 12863_2022_1025_MOESM1_ESM.zip › rel.r]

pdf("rel.pdf",onefile = T)
rela <- data.frame( ind1 =  character(),ind2 =  character(), re =  numeric(),  rela1 =  character(), rela2= character(),r1=numeric(), r2=numeric(), stringsAsFactors = FALSE)
par(mfrow = c(3, 2))
nam <- read.table(file="names.txt", header = TRUE)
row=0

for (i in 1:ni) {
j=0

for (j in 1:ni) {

if (i < j) {
row=row+1
rela[row,1]= nam[(i*2)-1,2]
rela[row,2]= nam[(j*2)-1,2]
rela[row,3]= rel[i,j]
rela[row,4]= nam[(i*2)-1,3]
rela[row,5]= nam[(j*2)-1,3]
rela[row,6]= i
rela[row,7]= j

}

}
}

 newdata <- na.omit(rela)
# OPTION TO WRITE DOWN DATAFRAME
write.table(newdata,file="rel.out")
# newdata <-read.table(file="newdata",header=TRUE)

SO <- subset(newdata, rela1 == "O" & rela2 =="S")
DO <- subset(newdata, rela1 == "O" & rela2 =="D")
SD <- subset(newdata, rela1 == "S" & rela2 =="D")
SS <- subset(newdata, rela1 == "S" & rela2 =="S")
DD <- subset(newdata, rela1 == "D" & rela2 =="D")
OO <- subset(newdata, rela1 == "O" & rela2 =="O")

 hist(DO$re/mar,breaks=51,freq=TRUE,xlab= "Rate of Rejection", xlim=c(0.00,0.20),main= "DAM-OFFSPRING",col="cyan")
 hist(SO$re/mar,breaks=51,freq=TRUE,xlab= "Rate of Rejection", xlim=c(0.00,0.20),main= "SIRE-OFFSPRING",col="deepskyblue")
 hist(OO$re/mar,breaks=51,freq=TRUE,xlab= "Rate of Rejection", xlim=c(0.00,0.20),main= "OFFSPRING-OFFSPRING",col="red")
 hist(SS$re/mar,breaks=21,freq=TRUE,xlab= "Rate of Rejection", xlim=c(0.00,0.20),main= "SIRE-SIRE",col="yellow")
 hist(DD$re/mar,breaks=51,freq=TRUE,xlab= "Rate of Rejection", xlim=c(0.00,0.20),main= "DAM-DAM",col="lightpink")
 hist(SD$re/mar,breaks=31,freq=TRUE,xlab= "Rate of Rejection", xlim=c(0.00,0.20),main= "SIRE-DAM",col="lightblue")
par(mfrow = c(1, 1))

 hist(newdata$re/mar,breaks=151,freq=TRUE,xlab= "Rate of Rejection", xlim=c(0.00,0.20),main= "ALL RELATIONSHIPS",col="cyan")
dev.off()
