# Supplementary material for: First-degree relationships and genotyping errors deciphered by a high-density SNP array in a Duroc × Iberian pig cross
Source: BMC Genom Data. 2022 Feb 17;23:14. doi: 10.1186/s12863-022-01025-1 (PMC8851823; doi:10.1186/s12863-022-01025-1)
Supplement: Supplementary file 2 — Additional file 2. [file 12863_2022_1025_MOESM2_ESM.xlsx]

## Sheet: SUPPLEMENTAL MATERIAL 2
	chromosome	markername	position	marker_order	number_times_rejected
	1	Affx-115148716	0.117002	19	8
	1	Affx-114612774	0.221946	43	6
	1	Affx-114679569	0.276187	57	5
	1	Affx-114656431	0.313097	69	15
	1	Affx-114634063	0.381075	93	42
	1	Affx-114763852	0.483507	118	16
	1	Affx-115229816	0.484347	119	16
	1	Affx-115183324	0.569752	145	33
	1	Affx-115020496	0.590387	147	21
	1	Affx-115298601	0.705066	173	24
	1	Affx-114898819	1.08982	259	13
	1	Affx-114742598	1.30131	337	65
	1	Affx-115126328	1.5506	420	6
	1	Affx-115057044	3.19639	915	5
	1	Affx-114880458	3.55967	1025	7
	1	Affx-115036513	4.34015	1213	5
	1	Affx-114972157	4.5093	1259	8
	1	Affx-115253599	4.9785	1411	7
	1	Affx-114654249	6.26404	1745	5
	1	Affx-114941695	6.28151	1751	19
	1	Affx-115217569	6.77452	1911	14
	1	Affx-114592835	6.84693	1931	7
	1	Affx-115035858	6.85722	1937	7
	1	Affx-114738884	6.89487	1948	20
	1	Affx-114759206	7.2453	2030	8
	1	Affx-114659597	7.24759	2031	9
	1	Affx-115096529	7.89736	2197	6
	1	Affx-114959489	8.18302	2286	10
	1	Affx-114625184	8.25279	2313	6
	1	Affx-114891656	9.15892	2601	25
	1	Affx-114945050	10.3986	2928	5
	1	Affx-115128851	12.2375	3439	22
	1	Affx-114722873	13.9835	3938	47
	1	Affx-114935910	14.622	4145	9
	1	Affx-114746824	15.3056	4351	13
	1	Affx-115248845	15.3646	4357	31
	1	Affx-114868806	15.482	4365	12
	1	Affx-115297995	15.5171	4372	11
	1	Affx-115255227	15.712	4418	9
	1	Affx-115024856	15.778	4439	13
	1	Affx-114615544	15.8607	4459	5
	1	Affx-114630874	16.8875	4723	5
	1	Affx-114747551	20.6086	5580	9
	1	Affx-114910561	21.0222	5661	5
	1	Affx-114865332	21.9608	5940	8
	1	Affx-114743204	22.2118	6030	17
	1	Affx-114772623	26.0747	7189	8
	1	Affx-114934371	26.1658	7217	9
	1	Affx-114851873	27.3001	7605	6
	1	Affx-115168881	27.6262	7713	9
	1	Affx-114758412	27.9448	7809	13
	1	Affx-115116278	28.2753	7898	7
	1	Affx-115307610	30.4398	8548	8
	1	Affx-114773899	30.6742	8628	9
	1	Affx-115249619	31.025	8727	6
	1	Affx-114734963	31.8392	8979	5
	1	Affx-114932528	32.9565	9282	20
	1	Affx-115317055	33.0364	9309	20
	1	Affx-115179637	33.4781	9460	13
	1	Affx-114989538	33.5294	9477	9
	1	Affx-114912364	33.6399	9511	28
	1	Affx-114658081	33.8863	9590	8
	1	Affx-115136842	33.9107	9598	14
	1	Affx-114846369	37.4454	10516	11
	1	Affx-114871591	38.9761	10971	10
	1	Affx-114599043	39.5858	11133	6
	1	Affx-114765532	39.846	11227	7
	1	Affx-115140031	40.8121	11501	5
	1	Affx-115286268	43.0165	12164	9
	1	Affx-115250103	43.1467	12203	6
	1	Affx-115030674	49.7766	14084	8
	1	Affx-114872863	50.0776	14185	38
	1	Affx-115036398	54.1999	15468	27
	1	Affx-115045404	56.2304	16055	25
	1	Affx-114886324	56.7647	16222	61
	1	Affx-115062350	58.3629	16679	11
	1	Affx-114928977	61.4703	17500	6
	1	Affx-115286005	62.513	17757	7
	1	Affx-115244994	71.4306	20114	19
	1	Affx-114606584	75.704	21330	6
	1	Affx-115047819	75.7053	21331	7
	1	Affx-115138540	77.5889	21791	7
	1	Affx-114796629	78.1367	21953	6
	1	Affx-114940279	78.397	22011	12
	1	Affx-115235189	78.7884	22107	10
	1	Affx-115114117	79.3634	22249	15
	1	Affx-115153936	80.4189	22486	14
	1	Affx-115063146	80.4349	22491	13
	1	Affx-114681799	80.6009	22543	15
	1	Affx-114749902	80.6788	22577	21
	1	Affx-114856763	81.1629	22716	10
	1	Affx-114895016	81.3464	22761	58
	1	Affx-115053072	81.5676	22816	22
	1	Affx-114801025	83.5735	23282	7
	1	Affx-114638891	83.6404	23301	6
	1	Affx-114697306	83.6774	23315	12
	1	Affx-115187799	87.0844	24193	31
	1	Affx-114709434	89.2999	24751	5
	1	Affx-114624226	94.4308	25684	5
	1	Affx-114944020	95.835	26080	69
	1	Affx-115259949	95.8896	26093	71
	1	Affx-114923372	95.8938	26095	70
	1	Affx-115185454	101.807	27243	18
	1	Affx-114943985	104.68	27776	33
	1	Affx-114955390	104.7	27778	64
	1	Affx-115150678	105.291	27890	5
	1	Affx-114715847	105.398	27912	9
	1	Affx-115276766	107.579	28320	5
	1	Affx-115264854	126.233	31726	8
	1	Affx-114879342	127.129	31844	14
	1	Affx-114708198	128.109	31986	33
	1	Affx-115072504	129.037	32095	34
	1	Affx-115232482	130.571	32351	17
	1	Affx-114739394	131.183	32488	5
	1	Affx-115167064	141.363	34034	7
	1	Affx-115102280	145.361	34513	18
	1	Affx-114603029	147.642	35046	6
	1	Affx-114773140	147.901	35097	36
	1	Affx-115033752	148.473	35222	22
	1	Affx-114801707	150.048	35585	9
	1	Affx-115317818	155.272	36648	15
	1	Affx-115301355	159.765	37606	22
	1	Affx-114863839	166.11	39080	33
	1	Affx-115166552	167.49	39398	49
	1	Affx-115260575	173.767	40458	5
	1	Affx-114965478	173.77	40459	5
	1	Affx-114887861	173.857	40486	15
	1	Affx-114760058	175.8	40854	22
	1	Affx-115052139	177.534	41191	10
	1	Affx-114863325	177.602	41200	7
	1	Affx-114978559	178.703	41416	8
	1	Affx-115210032	183.393	42349	24
	1	Affx-115252750	185.764	42947	19
	1	Affx-115265220	186.279	43044	11
	1	Affx-115177002	187.852	43303	12
	1	Affx-114855345	187.853	43304	12
	1	Affx-114798264	190.348	43767	58
	1	Affx-114874487	190.717	43814	11
	1	Affx-114776767	190.751	43817	8
	1	Affx-115287808	191.66	43967	17
	1	Affx-115156563	192.24	44095	13
	1	Affx-114951468	192.996	44259	14
	1	Affx-115290610	194.945	44620	36
	1	Affx-114951107	195.336	44683	8
	1	Affx-114641019	195.462	44704	16
	1	Affx-115101510	196.032	44778	9
	1	Affx-115102740	196.719	44888	12
	1	Affx-114608632	197.663	45081	6
	1	Affx-115172541	197.752	45096	8
	1	Affx-114611839	198.879	45337	12
	1	Affx-114862446	198.892	45340	5
	1	Affx-115089268	198.892	45341	5
	1	Affx-115307916	199.113	45394	6
	1	Affx-115250010	199.691	45522	59
	1	Affx-114811376	200.911	45723	61
	1	Affx-115027691	202.591	45987	5
	1	Affx-114784521	203.793	46273	8
	1	Affx-115229532	203.858	46285	5
	1	Affx-114774834	203.859	46286	5
	1	Affx-114864500	203.861	46287	5
	1	Affx-114975755	203.865	46288	5
	1	Affx-114992089	203.865	46289	5
	1	Affx-115227991	204.957	46469	13
	1	Affx-114709854	205.256	46544	20
	1	Affx-114812537	206.63	46929	6
	1	Affx-114751799	206.757	46965	13
	1	Affx-114998824	212.867	48404	5
	1	Affx-115231932	213.391	48512	38
	1	Affx-114647409	217.547	49462	15
	1	Affx-114733245	217.853	49539	5
	1	Affx-114752414	218.002	49576	12
	1	Affx-115269695	218.227	49626	65
	1	Affx-115274531	218.91	49746	6
	1	Affx-115202931	221.6	50375	42
	1	Affx-115099219	222.078	50521	19
	1	Affx-114784494	222.518	50624	24
	1	Affx-115292838	222.6	50654	75
	1	Affx-115106808	222.608	50656	76
	1	Affx-115191086	222.664	50676	5
	1	Affx-115070027	222.743	50705	6
	1	Affx-115136686	230.552	52566	10
	1	Affx-114992207	233.628	53277	63
	1	Affx-114758019	233.801	53331	53
	1	Affx-115153753	236.96	54003	9
	1	Affx-115116176	239.836	54752	66
	1	Affx-114749357	240.98	55038	8
	1	Affx-115198712	242.787	55384	6
	1	Affx-114806432	243.024	55429	5
	1	Affx-114930529	243.041	55432	5
	1	Affx-115250150	243.336	55507	12
	1	Affx-115127632	243.498	55559	17
	1	Affx-115101783	243.527	55570	5
	1	Affx-114828241	244.114	55642	5
	1	Affx-115015530	246.018	56025	6
	1	Affx-115179143	247.125	56255	9
	1	Affx-114923922	247.285	56292	9
	1	Affx-114796016	247.516	56331	11
	1	Affx-115028676	247.774	56371	21
	1	Affx-115098551	248.497	56554	17
	1	Affx-115269773	249.124	56724	7
	1	Affx-115145227	249.582	56852	8
	1	Affx-114714375	249.898	56933	11
	1	Affx-114674209	250.047	56980	13
	1	Affx-114894638	251.172	57296	14
	1	Affx-114978328	251.394	57365	11
	1	Affx-115283476	251.882	57529	7
	1	Affx-115007700	252.273	57662	42
	1	Affx-115121016	252.314	57673	7
	1	Affx-114614167	252.961	57844	9
	1	Affx-115219322	252.963	57845	9
	1	Affx-115046954	253.044	57868	6
	1	Affx-114808643	253.235	57933	9
	1	Affx-115114477	253.625	58067	23
	1	Affx-114642370	253.631	58069	6
	1	Affx-115050593	253.641	58072	43
	1	Affx-114761577	253.645	58073	19
	1	Affx-115251040	253.647	58074	22
	1	Affx-114747380	253.661	58079	8
	1	Affx-115316607	253.682	58081	60
	1	Affx-115064247	253.685	58082	8
	1	Affx-114805519	253.688	58083	8
	1	Affx-114897731	253.709	58090	38
	1	Affx-114643874	253.714	58092	26
	1	Affx-115175003	253.718	58094	56
	1	Affx-115289872	253.993	58178	10
	1	Affx-114677105	254.378	58277	21
	1	Affx-115200689	254.489	58312	14
	1	Affx-114780735	254.498	58315	7
	1	Affx-115148224	254.967	58475	30
	1	Affx-115164185	255.187	58515	29
	1	Affx-115052031	255.826	58716	11
	1	Affx-114693552	255.994	58769	7
	1	Affx-114935849	256.368	58890	35
	1	Affx-114735636	256.372	58892	35
	1	Affx-115190236	256.677	58984	29
	1	Affx-115004251	257.047	59091	8
	1	Affx-115229112	257.097	59107	9
	1	Affx-114969779	258.866	59591	8
	1	Affx-114660696	259.035	59644	54
	1	Affx-114718636	259.151	59685	8
	1	Affx-114840368	259.316	59743	10
	1	Affx-114808520	259.316	59744	11
	1	Affx-114971030	259.445	59776	10
	1	Affx-114796970	259.798	59885	12
	1	Affx-115220158	260.494	60025	12
	1	Affx-114854058	260.503	60028	5
	1	Affx-114815206	260.548	60041	5
	1	Affx-114915324	260.575	60050	20
	1	Affx-115090452	260.654	60077	6
	1	Affx-115091246	261.104	60201	8
	1	Affx-115061103	261.169	60216	16
	1	Affx-115304630	262.644	60552	11
	1	Affx-114648673	262.657	60555	7
	1	Affx-114919172	262.659	60556	27
	1	Affx-114956266	262.689	60559	7
	1	Affx-114959344	262.873	60571	13
	1	Affx-114689824	262.915	60576	5
	1	Affx-114810054	263.078	60597	15
	1	Affx-115009028	263.08	60598	15
	1	Affx-115306816	267.953	61475	5
	1	Affx-114778409	268.206	61537	7
	1	Affx-115086906	270.278	62068	8
	1	Affx-115172253	270.868	62234	8
	1	Affx-115046492	271.084	62291	8
	1	Affx-115074305	271.369	62365	45
	1	Affx-115231862	271.864	62499	7
	1	Affx-115217977	272.472	62650	42
	1	Affx-115063764	272.653	62694	43
	1	Affx-114832381	272.69	62710	14
	1	Affx-115159358	273.291	62809	5
	1	Affx-115319822	273.294	62810	5
	1	Affx-115317363	273.301	62813	64
	1	Affx-114603123	274.058	62982	11
	2	Affx-115222534	0.246502	63100	13
	2	Affx-114853496	0.316469	63112	13
	2	Affx-115020012	1.32848	63235	7
	2	Affx-115285831	3.23721	63557	39
	2	Affx-115049963	3.9664	63760	11
	2	Affx-114981366	3.96801	63761	40
	2	Affx-115259826	3.97489	63762	21
	2	Affx-115278493	3.97652	63764	10
	2	Affx-114600171	3.98555	63769	9
	2	Affx-115291175	4.08114	63791	6
	2	Affx-114723508	5.45861	64107	8
	2	Affx-114830955	6.13332	64218	46
	2	Affx-114670429	6.17131	64227	12
	2	Affx-115105329	6.46698	64294	5
	2	Affx-114824455	7.10456	64497	11
	2	Affx-114603365	7.42035	64595	7
	2	Affx-115086015	7.43121	64597	13
	2	Affx-114748546	7.5508	64633	6
	2	Affx-115110125	7.6356	64654	5
	2	Affx-115283409	8.50092	64826	8
	2	Affx-115193690	8.88703	64916	17
	2	Affx-114643452	8.92672	64924	6
	2	Affx-114604550	9.30326	65037	63
	2	Affx-115046169	9.30954	65039	5
	2	Affx-115161180	9.47348	65080	9
	2	Affx-115140236	9.49088	65088	9
	2	Affx-115003784	9.88641	65211	5
	2	Affx-114681957	9.89041	65213	5
	2	Affx-114753205	10.7715	65401	7
	2	Affx-114620342	11.3087	65550	18
	2	Affx-114901007	11.5363	65595	11
	2	Affx-115293217	11.5403	65596	13
	2	Affx-114754166	11.8966	65695	5
	2	Affx-114979666	12.0196	65728	7
	2	Affx-114743602	13.1305	66039	6
	2	Affx-115006306	13.3095	66102	7
	2	Affx-114688615	13.3713	66123	13
	2	Affx-114805199	13.5601	66143	5
	2	Affx-115133862	14.514	66266	5
	2	Affx-115223187	14.5346	66268	6
	2	Affx-114892754	14.9319	66385	9
	2	Affx-115225192	17.5757	67051	19
	2	Affx-115063918	18.4081	67273	8
	2	Affx-115142416	20.3487	67826	5
	2	Affx-115186722	22.0218	68342	13
	2	Affx-115306215	22.0958	68361	7
	2	Affx-114695028	22.3485	68452	26
	2	Affx-115006311	22.5292	68512	10
	2	Affx-115237522	22.8047	68608	27
	2	Affx-114710884	22.8449	68623	8
	2	Affx-114637788	22.8728	68630	7
	2	Affx-115260286	23.0042	68669	7
	2	Affx-114787618	23.2046	68737	18
	2	Affx-115219850	23.3649	68794	6
	2	Affx-114954677	24.007	69005	30
	2	Affx-114788594	25.1107	69301	77
	2	Affx-115296502	25.2314	69342	28
	2	Affx-114648239	25.3622	69393	11
	2	Affx-115189749	25.4267	69415	28
	2	Affx-115055061	25.7566	69527	7
	2	Affx-114731723	26.1584	69654	13
	2	Affx-115193915	26.4668	69756	5
	2	Affx-115009024	27.2553	70009	9
	2	Affx-115313823	27.9676	70132	5
	2	Affx-114744725	28.1395	70178	10
	2	Affx-114820561	28.1637	70185	14
	2	Affx-114737724	28.3007	70226	8
	2	Affx-115148896	28.3601	70238	11
	2	Affx-114804558	29.9106	70625	14
	2	Affx-114793583	30.6899	70824	28
	2	Affx-115133752	35.9525	72231	10
	2	Affx-114669894	36.025	72253	35
	2	Affx-114964679	36.203	72286	5
	2	Affx-114943327	38.9976	73092	11
	2	Affx-114608945	42.9712	74194	7
	2	Affx-115142933	43.3299	74292	5
	2	Affx-115282502	43.3771	74309	17
	2	Affx-114863003	43.3772	74310	18
	2	Affx-115181658	43.7055	74406	12
	2	Affx-115282800	43.8433	74457	5
	2	Affx-115087809	44.182	74553	5
	2	Affx-114755275	45.1481	74743	11
	2	Affx-114882798	46.0492	74978	6
	2	Affx-115187818	46.3306	75062	59
	2	Affx-115190590	50.4016	75887	22
	2	Affx-114859960	51.6857	76037	8
	2	Affx-114875969	54.0122	76364	7
	2	Affx-115252863	54.1487	76401	5
	2	Affx-115174020	55.8838	76534	12
	2	Affx-114727544	56.1423	76591	10
	2	Affx-115315567	63.6061	77458	5
	2	Affx-114968753	67.2658	77997	16
	2	Affx-114930089	68.173	78103	10
	2	Affx-114626406	68.4954	78138	7
	2	Affx-115010782	68.7516	78188	12
	2	Affx-115110052	72.0677	78770	6
	2	Affx-114614709	79.3709	79468	5
	2	Affx-115062125	82.8217	80019	13
	2	Affx-115283928	82.9462	80054	9
	2	Affx-115122033	84.0961	80336	5
	2	Affx-115125706	87.9767	81508	23
	2	Affx-114865170	90.3026	82189	27
	2	Affx-114840314	93.9025	83189	6
	2	Affx-114824508	94.5511	83386	5
	2	Affx-114927972	94.5543	83387	7
	2	Affx-115297217	94.5553	83388	7
	2	Affx-115230639	95.6527	83696	15
	2	Affx-114787045	98.2561	84294	6
	2	Affx-115111235	99.0148	84475	14
	2	Affx-115314834	100.102	84776	25
	2	Affx-115125738	100.577	84907	10
	2	Affx-114669080	100.812	84970	41
	2	Affx-115282961	101.681	85196	43
	2	Affx-114674568	101.72	85211	43
	2	Affx-114842084	101.723	85213	45
	2	Affx-114723998	101.821	85240	48
	2	Affx-114861312	101.921	85266	48
	2	Affx-114787468	104.092	85825	5
	2	Affx-114811110	105.019	86079	11
	2	Affx-115095307	105.769	86291	7
	2	Affx-114984359	106.252	86437	15
	2	Affx-114893535	106.284	86444	8
	2	Affx-115008182	107.216	86712	7
	2	Affx-114631531	108.01	86961	7
	2	Affx-114854609	108.214	87023	6
	2	Affx-114739581	109.571	87384	23
	2	Affx-115309274	109.573	87385	56
	2	Affx-115033717	111.899	87958	50
	2	Affx-114658412	113.944	88523	11
	2	Affx-114613609	114.898	88764	5
	2	Affx-114886246	116.408	89201	10
	2	Affx-114801657	116.411	89202	13
	2	Affx-114631868	116.414	89203	13
	2	Affx-115071915	116.416	89204	12
	2	Affx-114917949	116.418	89205	13
	2	Affx-114929842	116.674	89284	39
	2	Affx-114935006	117.852	89626	7
	2	Affx-114909778	118.55	89847	24
	2	Affx-114797870	118.589	89850	28
	2	Affx-115167654	118.666	89869	8
	2	Affx-114725302	118.67	89872	43
	2	Affx-114630347	120.564	90429	10
	2	Affx-115123688	121.412	90660	11
	2	Affx-114797714	121.419	90664	82
	2	Affx-114641639	121.454	90676	5
	2	Affx-114609599	121.502	90692	7
	2	Affx-114785421	121.64	90718	81
	2	Affx-114736580	121.692	90729	80
	2	Affx-115107941	121.774	90755	10
	2	Affx-114861644	122.268	90900	9
	2	Affx-114660721	122.338	90917	82
	2	Affx-115000320	122.342	90918	8
	2	Affx-115000007	122.365	90923	78
	2	Affx-114998753	122.608	90986	79
	2	Affx-114746544	122.618	90989	82
	2	Affx-115310467	122.757	91029	82
	2	Affx-114849426	122.822	91045	80
	2	Affx-114737888	122.876	91054	79
	2	Affx-115121504	123.277	91155	81
	2	Affx-114981664	123.311	91163	22
	2	Affx-114633011	123.724	91284	6
	2	Affx-114685229	124.922	91606	11
	2	Affx-114677613	126.354	91924	9
	2	Affx-114830009	129.138	92736	15
	2	Affx-114725085	131.409	93398	5
	2	Affx-115158328	131.995	93571	6
	2	Affx-115047834	132.444	93714	7
	2	Affx-115078306	132.873	93852	21
	2	Affx-114639984	132.876	93853	14
	2	Affx-114605376	134.143	94170	8
	2	Affx-115029441	136.327	94846	62
	2	Affx-114753430	136.395	94869	7
	2	Affx-115097686	136.822	94987	19
	2	Affx-114781327	138.305	95437	52
	2	Affx-114700821	138.456	95486	48
	2	Affx-115253218	138.527	95509	21
	2	Affx-114675850	138.543	95512	6
	2	Affx-115220775	138.59	95528	15
	2	Affx-115182292	139.025	95667	10
	2	Affx-114628306	139.334	95779	5
	2	Affx-114990654	139.505	95831	27
	2	Affx-114710400	139.645	95866	10
	2	Affx-115048493	142.898	96582	18
	2	Affx-115000331	143.131	96659	9
	2	Affx-114790212	143.276	96702	21
	2	Affx-114675985	143.659	96810	43
	2	Affx-114914673	143.945	96884	7
	2	Affx-115134286	143.949	96885	5
	2	Affx-114903983	143.955	96886	50
	2	Affx-115282850	143.957	96887	5
	2	Affx-114893677	143.979	96895	38
	2	Affx-115045396	144.529	97070	11
	2	Affx-114852815	147.036	97763	25
	2	Affx-114921014	149.42	98484	5
	2	Affx-115085806	149.421	98485	7
	2	Affx-114937729	149.422	98486	18
	2	Affx-115195730	149.423	98487	47
	2	Affx-114852442	149.425	98488	7
	2	Affx-114997124	150.436	98800	24
	3	Affx-114687464	0.785942	99292	6
	3	Affx-115169104	2.45621	99593	12
	3	Affx-115317999	2.5979	99643	72
	3	Affx-114833796	2.63644	99654	8
	3	Affx-114696493	2.65149	99659	8
	3	Affx-115263610	2.66935	99665	14
	3	Affx-114660608	2.69358	99668	72
	3	Affx-114677069	2.76246	99681	6
	3	Affx-114843444	3.6747	99956	23
	3	Affx-114994739	3.83922	100007	7
	3	Affx-114909406	3.84198	100008	7
	3	Affx-115142076	3.84468	100009	9
	3	Affx-115109048	3.84841	100010	7
	3	Affx-115101861	3.85053	100011	11
	3	Affx-114611785	4.20908	100103	8
	3	Affx-114927621	5.27554	100303	37
	3	Affx-115025632	5.43296	100351	6
	3	Affx-115088275	8.14255	100837	20
	3	Affx-115192437	8.28777	100872	9
	3	Affx-114845864	9.05117	101033	6
	3	Affx-114723927	10.5767	101395	53
	3	Affx-114843097	10.6016	101400	53
	3	Affx-114996561	10.6589	101417	53
	3	Affx-115263324	11.5137	101664	8
	3	Affx-114845451	12.1946	101864	5
	3	Affx-115218318	12.2905	101892	5
	3	Affx-114616158	12.4013	101928	9
	3	Affx-114930082	12.741	102041	37
	3	Affx-115123594	12.8167	102066	11
	3	Affx-115040168	12.9212	102109	7
	3	Affx-115088711	12.9404	102116	25
	3	Affx-114887128	13.009	102137	8
	3	Affx-114596601	14.0719	102422	47
	3	Affx-114977455	14.3094	102483	49
	3	Affx-115011485	14.3655	102494	34
	3	Affx-115237041	14.3743	102499	49
	3	Affx-114658429	14.3783	102501	49
	3	Affx-115217105	14.4619	102526	7
	3	Affx-114902391	14.7743	102623	33
	3	Affx-114761181	15.1314	102701	6
	3	Affx-114796045	15.653	102856	58
	3	Affx-114765378	16.8597	103178	7
	3	Affx-115135088	17.9791	103407	10
	3	Affx-115216909	19.9715	103881	29
	3	Affx-114763625	20.1229	103911	5
	3	Affx-114860479	20.4059	103991	8
	3	Affx-114625544	20.6637	104071	5
	3	Affx-114711202	20.9753	104158	5
	3	Affx-115122209	21.5107	104311	13
	3	Affx-114730460	21.5108	104312	14
	3	Affx-114753692	21.5196	104313	18
	3	Affx-114976346	21.5315	104314	12
	3	Affx-115239769	22.9855	104638	10
	3	Affx-115158012	23.1846	104694	5
	3	Affx-115110141	23.4372	104765	28
	3	Affx-114756215	23.4396	104766	28
	3	Affx-115146852	23.6653	104837	6
	3	Affx-114995824	23.9129	104888	7
	3	Affx-115099092	25.491	105317	28
	3	Affx-115018963	25.9652	105466	7
	3	Affx-114904914	28.1561	106109	21
	3	Affx-115205522	28.6578	106235	15
	3	Affx-114706044	28.678	106243	10
	3	Affx-114834620	29.1793	106388	65
	3	Affx-115188894	29.4683	106477	6
	3	Affx-115017159	29.7727	106583	8
	3	Affx-115051677	30.3177	106736	64
	3	Affx-115037184	30.366	106746	64
	3	Affx-115063694	30.3758	106749	17
	3	Affx-115240768	30.6847	106832	15
	3	Affx-114823956	30.7054	106838	51
	3	Affx-115131258	30.888	106885	55
	3	Affx-114723267	30.8986	106887	56
	3	Affx-114630590	31.2335	106979	5
	3	Affx-114753029	31.2415	106982	10
	3	Affx-115008060	31.2427	106983	9
	3	Affx-114796770	35.3426	108113	11
	3	Affx-114625292	36.5799	108441	28
	3	Affx-115011836	36.7312	108467	51
	3	Affx-115025009	39.6925	108926	7
	3	Affx-115116996	43.5153	109296	84
	3	Affx-114598134	43.7052	109315	85
	3	Affx-114706439	45.7726	109649	54
	3	Affx-114876290	47.8126	110162	21
	3	Affx-115218812	49.5783	110644	18
	3	Affx-114959899	49.7217	110682	22
	3	Affx-114847189	50.5031	110876	90
	3	Affx-114969715	53.7222	111703	15
	3	Affx-115114631	54.194	111823	41
	3	Affx-115141546	54.1986	111824	42
	3	Affx-114945774	56.6804	112398	30
	3	Affx-115013266	57.436	112541	6
	3	Affx-115205107	57.6275	112591	14
	3	Affx-115250533	59.1264	113037	27
	3	Affx-115134376	59.5538	113167	5
	3	Affx-115259925	59.856	113254	27
	3	Affx-114682184	61.7754	113774	9
	3	Affx-114807368	62.1666	113855	43
	3	Affx-114896824	62.5239	113960	43
	3	Affx-114740673	62.5407	113966	43
	3	Affx-115203656	62.8513	114022	42
	3	Affx-114829046	63.145	114097	31
	3	Affx-115218795	63.3506	114142	6
	3	Affx-115029366	63.9857	114340	11
	3	Affx-115297173	65.7677	114772	45
	3	Affx-114817679	69.6684	115616	24
	3	Affx-114896063	69.6785	115621	37
	3	Affx-114624473	69.8388	115668	6
	3	Affx-114724090	70.7629	115848	28
	3	Affx-114710780	75.5387	116785	6
	3	Affx-115128521	77.1044	117117	73
	3	Affx-114785375	77.6561	117213	6
	3	Affx-114916717	77.7331	117229	8
	3	Affx-114969799	78.1875	117278	7
	3	Affx-114656445	81.3871	117605	13
	3	Affx-115185051	83.7002	117988	56
	3	Affx-114738699	85.6396	118459	6
	3	Affx-115129079	86.0812	118550	20
	3	Affx-114748351	86.4114	118650	22
	3	Affx-114887241	87.0364	118810	7
	3	Affx-115137131	87.449	118918	5
	3	Affx-114669043	89.0864	119313	9
	3	Affx-114821117	89.2075	119347	9
	3	Affx-114999103	89.3493	119386	8
	3	Affx-115083758	89.4834	119420	7
	3	Affx-115025648	90.2886	119628	5
	3	Affx-114614939	91.8046	120049	34
	3	Affx-115222036	92.5589	120240	5
	3	Affx-114630940	92.8523	120302	24
	3	Affx-114991529	93.9925	120570	13
	3	Affx-114638866	94.2926	120663	10
	3	Affx-114969136	94.3231	120667	11
	3	Affx-114882209	95.0124	120830	9
	3	Affx-115303411	95.0144	120831	15
	3	Affx-114686540	97.1618	121328	24
	3	Affx-114730418	97.2065	121343	55
	3	Affx-114627358	97.4495	121409	11
	3	Affx-115198755	97.4534	121410	10
	3	Affx-114795266	97.4538	121411	46
	3	Affx-115189032	101.511	122127	73
	3	Affx-114911613	102.497	122371	18
	3	Affx-114837558	103.649	122679	7
	3	Affx-115314458	103.669	122687	8
	3	Affx-115079156	103.909	122758	11
	3	Affx-115144231	103.97	122777	8
	3	Affx-114968525	103.997	122785	8
	3	Affx-114707077	104.155	122829	9
	3	Affx-115067887	104.98	123039	24
	3	Affx-114744757	105.056	123062	8
	3	Affx-114601259	105.303	123132	48
	3	Affx-115158822	105.624	123222	8
	3	Affx-114801315	105.634	123226	57
	3	Affx-115285806	105.65	123231	57
	3	Affx-115045450	105.699	123242	56
	3	Affx-115237855	105.895	123292	57
	3	Affx-115089495	105.938	123301	57
	3	Affx-114802411	105.944	123303	57
	3	Affx-115135827	105.977	123312	57
	3	Affx-115298587	106.025	123326	14
	3	Affx-114924437	106.835	123580	21
	3	Affx-114755081	107.05	123647	9
	3	Affx-115206711	110.481	124407	14
	3	Affx-114896536	110.489	124409	14
	3	Affx-115040269	110.988	124525	15
	3	Affx-115051565	111.203	124576	6
	3	Affx-114749747	111.666	124710	6
	3	Affx-114768833	112.169	124833	19
	3	Affx-115282207	112.795	125016	46
	3	Affx-114768244	113.724	125280	11
	3	Affx-114682779	113.744	125284	5
	3	Affx-114659466	115.093	125649	9
	3	Affx-115126207	115.321	125715	13
	3	Affx-114969246	115.719	125841	45
	3	Affx-114696946	116.791	126095	29
	3	Affx-115167649	121.183	127123	9
	3	Affx-114947138	121.7	127283	65
	3	Affx-114753890	123.42	127749	28
	3	Affx-115114687	123.55	127781	6
	3	Affx-114622935	123.558	127782	6
	3	Affx-115175832	123.818	127859	9
	3	Affx-115165015	124.138	127956	27
	3	Affx-114875680	127.068	128688	35
	3	Affx-114748759	127.081	128693	46
	3	Affx-115085458	127.361	128768	42
	3	Affx-114945660	128.5	129086	8
	3	Affx-114644139	129.312	129269	6
	3	Affx-114879169	130.801	129639	8
	4	Affx-115060552	0.102268	130111	43
	4	Affx-114935569	1.23557	130289	76
	4	Affx-115252798	2.40023	130439	59
	4	Affx-114927595	2.79935	130544	6
	4	Affx-115159199	2.97666	130583	10
	4	Affx-115096356	2.99602	130589	5
	4	Affx-115307318	3.40189	130708	61
	4	Affx-114719380	3.48415	130735	6
	4	Affx-115185467	3.65402	130783	5
	4	Affx-115289846	3.92452	130873	7
	4	Affx-115155233	3.93219	130876	15
	4	Affx-115082520	3.94753	130881	5
	4	Affx-115308643	4.79692	131145	15
	4	Affx-114870558	4.96445	131208	13
	4	Affx-114876027	5.38762	131355	18
	4	Affx-115211228	5.42981	131364	20
	4	Affx-115294696	5.70861	131463	7
	4	Affx-115117278	6.47623	131699	34
	4	Affx-114624166	6.71788	131769	13
	4	Affx-115254554	8.36878	132215	5
	4	Affx-115061496	8.86917	132370	5
	4	Affx-114917757	9.15644	132458	17
	4	Affx-115069879	10.3046	132794	18
	4	Affx-115057918	10.3051	132795	18
	4	Affx-114955915	12.3461	133370	6
	4	Affx-115221843	12.8626	133513	12
	4	Affx-114760063	13.5827	133732	5
	4	Affx-115306011	14.1282	133911	8
	4	Affx-114745064	14.2482	133954	8
	4	Affx-115141794	14.9508	134171	21
	4	Affx-115308086	15.0701	134205	21
	4	Affx-115126598	15.5031	134326	5
	4	Affx-115293682	15.5215	134329	8
	4	Affx-115283865	15.5217	134330	8
	4	Affx-115080083	15.6283	134360	7
	4	Affx-114754921	15.7711	134414	8
	4	Affx-115056508	15.8578	134441	15
	4	Affx-115261996	17.0446	134798	11
	4	Affx-115319880	17.2875	134865	72
	4	Affx-114943982	17.4755	134925	10
	4	Affx-114873254	19.5779	135529	7
	4	Affx-115248897	19.8351	135606	21
	4	Affx-114624233	19.9718	135640	6
	4	Affx-114838905	20.7982	135873	12
	4	Affx-115149991	23.3977	136437	5
	4	Affx-115040183	24.7107	136804	5
	4	Affx-114980831	25.1622	136894	8
	4	Affx-114686802	27.7813	137489	7
	4	Affx-114851924	28.1802	137602	17
	4	Affx-114750802	28.2647	137634	23
	4	Affx-115025587	28.2999	137647	5
	4	Affx-115237183	28.8566	137762	54
	4	Affx-114724022	28.8844	137766	40
	4	Affx-114800529	30.9773	138295	7
	4	Affx-115318524	32.5023	138726	20
	4	Affx-115161739	32.5061	138729	16
	4	Affx-115272033	33.9255	139117	11
	4	Affx-115222707	34.2944	139226	5
	4	Affx-115286232	35.4431	139407	34
	4	Affx-114747008	35.7561	139466	49
	4	Affx-114974015	36.6144	139640	54
	4	Affx-114678273	39.3171	140141	13
	4	Affx-114982003	39.759	140232	21
	4	Affx-114764767	44.0559	141161	6
	4	Affx-114636247	45.9467	141605	17
	4	Affx-114968374	47.5211	141943	21
	4	Affx-114675245	47.5246	141944	13
	4	Affx-114643093	47.5285	141945	13
	4	Affx-115239461	49.28	142301	22
	4	Affx-114701461	49.3979	142331	12
	4	Affx-114693927	51.0931	142753	5
	4	Affx-114694169	52.3044	143017	77
	4	Affx-114666834	52.6923	143114	76
	4	Affx-115011328	53.2627	143238	23
	4	Affx-114717549	53.8491	143313	14
	4	Affx-114912406	54.2263	143381	9
	4	Affx-114629238	54.851	143538	16
	4	Affx-115084240	55.3505	143643	6
	4	Affx-114742260	55.4682	143671	33
	4	Affx-114974095	55.7762	143750	93
	4	Affx-114711194	56.3024	143891	11
	4	Affx-114705495	56.4056	143924	11
	4	Affx-114870802	56.407	143925	11
	4	Affx-114800972	56.9244	144065	50
	4	Affx-114946568	56.9624	144078	6
	4	Affx-114839848	58.1165	144436	95
	4	Affx-114809065	59.1658	144712	5
	4	Affx-114661141	61.8252	145384	5
	4	Affx-114685838	65.6266	146413	8
	4	Affx-115028630	67.2673	146814	7
	4	Affx-115313657	67.4098	146862	38
	4	Affx-115302182	67.421	146863	38
	4	Affx-115309398	68.1218	147058	24
	4	Affx-114833242	68.4865	147159	6
	4	Affx-115294181	74.8807	148739	7
	4	Affx-114616730	76.0941	148912	36
	4	Affx-115207710	77.058	149096	7
	4	Affx-114888195	77.669	149229	16
	4	Affx-115162788	78.2257	149385	11
	4	Affx-115151747	79.8481	149799	11
	4	Affx-115149905	80.3228	149891	44
	4	Affx-115176063	82.4052	150479	68
	4	Affx-114762674	82.4095	150480	68
	4	Affx-114724306	82.4504	150487	17
	4	Affx-114931573	82.575	150512	70
	4	Affx-115128566	82.6049	150517	66
	4	Affx-114813992	87.6469	151970	5
	4	Affx-114894297	87.904	152035	5
	4	Affx-115114643	89.476	152452	5
	4	Affx-114633359	89.4816	152454	52
	4	Affx-115268107	90.529	152754	9
	4	Affx-115180117	92.695	153431	7
	4	Affx-114658097	94.2297	153823	15
	4	Affx-115058456	95.0042	153986	15
	4	Affx-115104608	95.3313	154066	19
	4	Affx-114699219	96.4559	154362	9
	4	Affx-115211147	96.52	154364	9
	4	Affx-114829224	96.5578	154375	20
	4	Affx-114884346	96.6828	154414	19
	4	Affx-114990530	96.7504	154437	6
	4	Affx-115073668	96.9025	154482	7
	4	Affx-114844220	97.3809	154632	14
	4	Affx-114625587	97.3884	154634	78
	4	Affx-115159488	97.4697	154659	6
	4	Affx-114624925	97.9012	154788	6
	4	Affx-114936105	98.0851	154841	6
	4	Affx-114706284	98.3492	154924	18
	4	Affx-114735242	98.5118	154966	60
	4	Affx-114865079	99.0093	155098	13
	4	Affx-115049807	99.4585	155219	8
	4	Affx-114636413	99.8761	155327	12
	4	Affx-115072943	103.477	156246	8
	4	Affx-114643718	104.199	156480	15
	4	Affx-114716111	104.533	156579	16
	4	Affx-114731383	105.008	156737	15
	4	Affx-114903866	105.111	156774	8
	4	Affx-114668922	106.769	157182	9
	4	Affx-115195184	106.905	157214	7
	4	Affx-114694954	108.945	157733	6
	4	Affx-114614205	109.817	157988	11
	4	Affx-115028946	109.894	158002	9
	4	Affx-114756471	110.176	158055	9
	4	Affx-114652014	110.196	158057	33
	4	Affx-115252651	111.884	158551	9
	4	Affx-115101401	111.887	158552	7
	4	Affx-114741851	111.919	158574	10
	4	Affx-114853993	113.173	158993	42
	4	Affx-114961552	113.355	159070	7
	4	Affx-114662601	113.583	159137	43
	4	Affx-114716375	113.99	159264	9
	4	Affx-114763987	114.297	159363	25
	4	Affx-115265029	114.54	159440	69
	4	Affx-114682908	115.003	159558	9
	4	Affx-115245548	115.061	159573	6
	4	Affx-114759824	115.439	159647	7
	4	Affx-115080179	115.442	159648	5
	4	Affx-115098864	115.445	159649	8
	4	Affx-115280257	115.445	159650	8
	4	Affx-114800190	115.459	159652	9
	4	Affx-114852077	116.129	159848	14
	4	Affx-114877758	116.529	159950	39
	4	Affx-115171608	116.919	160061	16
	4	Affx-114657462	117.099	160099	7
	4	Affx-115035106	117.103	160100	12
	4	Affx-115261756	117.967	160325	10
	4	Affx-114812309	118.537	160488	69
	4	Affx-115294414	118.54	160489	68
	4	Affx-115002965	118.552	160491	69
	4	Affx-115265794	118.555	160493	69
	4	Affx-114938484	118.578	160495	69
	4	Affx-115105564	118.623	160505	62
	4	Affx-114968121	118.721	160529	60
	4	Affx-115031655	118.735	160534	65
	4	Affx-114793576	118.735	160535	64
	4	Affx-115280900	118.811	160556	64
	4	Affx-114967301	118.882	160581	27
	4	Affx-115191467	119.71	160792	28
	4	Affx-114684997	121.229	161291	20
	4	Affx-114826117	121.402	161337	6
	4	Affx-115016477	121.627	161397	8
	4	Affx-114997571	121.627	161398	6
	4	Affx-115229640	121.96	161476	12
	4	Affx-114597896	122.232	161559	43
	4	Affx-114992898	122.287	161572	6
	4	Affx-114694789	123.009	161759	31
	4	Affx-115303231	124.601	162228	5
	4	Affx-114966231	124.655	162250	26
	4	Affx-114908541	125.046	162333	8
	4	Affx-115129300	125.108	162352	9
	4	Affx-114854780	125.116	162353	73
	4	Affx-115072633	125.187	162378	72
	4	Affx-114945154	125.688	162550	10
	4	Affx-114636750	125.861	162595	39
	4	Affx-114647349	126.789	162898	5
	4	Affx-114722876	126.847	162923	17
	4	Affx-114841762	127.939	163237	8
	4	Affx-114965433	128.135	163276	6
	4	Affx-114932132	128.218	163301	6
	4	Affx-114991237	128.433	163360	25
	4	Affx-114702911	128.445	163364	16
	4	Affx-114774417	128.639	163414	42
	4	Affx-115081968	128.792	163459	18
	4	Affx-115085262	129.684	163747	58
	5	Affx-114827193	2.3671	164290	21
	5	Affx-114982180	2.37028	164291	31
	5	Affx-114666757	2.6624	164347	21
	5	Affx-115069585	3.37655	164439	7
	5	Affx-114953353	3.50818	164453	15
	5	Affx-114914753	4.15922	164610	6
	5	Affx-114639987	4.4714	164678	9
	5	Affx-114993101	8.13069	165492	7
	5	Affx-115244353	8.37319	165563	15
	5	Affx-115133053	8.63856	165641	7
	5	Affx-115262906	11.3433	166332	11
	5	Affx-115290396	11.5443	166371	21
	5	Affx-114795758	11.7664	166448	28
	5	Affx-115103850	11.8511	166479	13
	5	Affx-114800277	13.7407	167015	50
	5	Affx-114742815	14.7454	167313	9
	5	Affx-115111246	17.7922	168025	19
	5	Affx-114753055	17.7943	168026	19
	5	Affx-115282360	17.798	168027	21
	5	Affx-115015493	18.1084	168101	9
	5	Affx-115188474	19.7268	168548	14
	5	Affx-115220427	19.8316	168576	40
	5	Affx-115263086	20.9677	168737	5
	5	Affx-114712224	20.9877	168740	9
	5	Affx-115030892	22.6602	169050	58
	5	Affx-115300837	23.1454	169123	5
	5	Affx-115100171	26.9233	170121	7
	5	Affx-114898949	27.5047	170279	7
	5	Affx-114994981	28.0929	170416	8
	5	Affx-115176952	28.3104	170487	10
	5	Affx-114733985	28.4374	170532	14
	5	Affx-114901681	28.6831	170613	6
	5	Affx-114605243	28.7195	170622	11
	5	Affx-114695827	30.9018	171142	17
	5	Affx-114840988	32.1227	171465	6
	5	Affx-114919228	32.3311	171511	12
	5	Affx-114918063	34.1518	171963	9
	5	Affx-115285354	37.2041	172602	19
	5	Affx-115260342	37.3944	172645	7
	5	Affx-115202073	51.371	175274	6
	5	Affx-114788769	51.4228	175291	30
	5	Affx-114885341	51.4348	175296	8
	5	Affx-114897497	58.8727	176704	5
	5	Affx-114599973	61.7193	177357	9
	5	Affx-115138375	61.7508	177368	7
	5	Affx-114907222	61.8419	177399	6
	5	Affx-115258806	61.875	177413	10
	5	Affx-114609161	62.4338	177582	5
	5	Affx-115137829	62.4343	177583	5
	5	Affx-115292633	62.8037	177687	10
	5	Affx-115143504	64.5015	178031	33
	5	Affx-115221406	65.1751	178158	7
	5	Affx-114725419	65.6469	178314	7
	5	Affx-115133331	66.0542	178468	26
	5	Affx-114785979	66.7243	178656	49
	5	Affx-114841467	66.8823	178709	26
	5	Affx-114726132	67.2724	178815	39
	5	Affx-114600067	67.9367	178983	9
	5	Affx-114886373	71.7917	179967	25
	5	Affx-115018227	72.3751	180110	46
	5	Affx-114829469	73.9198	180432	29
	5	Affx-114780487	73.9715	180448	29
	5	Affx-114735478	76.9241	181099	10
	5	Affx-115095433	77.2198	181185	6
	5	Affx-114617993	77.8027	181378	14
	5	Affx-114788808	80.2559	181988	6
	5	Affx-115252817	80.3165	182007	5
	5	Affx-115069721	80.447	182027	12
	5	Affx-115185001	80.6154	182066	9
	5	Affx-115081083	80.6655	182083	15
	5	Affx-114935549	80.8609	182149	12
	5	Affx-115208712	81.5253	182344	5
	5	Affx-114735970	81.5261	182345	5
	5	Affx-114682663	81.5383	182348	5
	5	Affx-115216342	82.8208	182663	6
	5	Affx-114791672	83.7942	182887	5
	5	Affx-115282394	84.6773	183097	6
	5	Affx-114787455	85.1349	183230	5
	5	Affx-114743141	85.1738	183238	29
	5	Affx-115047260	85.6902	183372	8
	5	Affx-115035402	85.6918	183374	8
	5	Affx-115309934	86.1135	183464	5
	5	Affx-114878376	86.4862	183554	6
	5	Affx-115132645	86.629	183596	46
	5	Affx-114987618	87.4061	183742	8
	5	Affx-114973620	88.5986	184000	6
	5	Affx-114789930	88.6868	184027	50
	5	Affx-114646140	90.6177	184479	9
	5	Affx-114647553	91.2357	184633	7
	5	Affx-114844768	91.415	184682	17
	5	Affx-115016077	93.6045	185139	11
	5	Affx-115250937	93.6068	185140	10
	5	Affx-115004176	96.3489	185891	78
	5	Affx-114641214	97.1564	186077	13
	5	Affx-114845744	98.9583	186543	5
	5	Affx-114695043	99.002	186556	42
	5	Affx-115000810	99.0694	186580	43
	5	Affx-115034902	99.2378	186602	49
	5	Affx-114619539	99.7556	186737	9
	5	Affx-114845542	99.7815	186747	8
	5	Affx-115216485	100.354	186897	11
	5	Affx-114681626	101.573	187211	7
	5	Affx-115121559	102.805	187605	5
	5	Affx-115302828	103.08	187677	72
	5	Affx-115268372	103.189	187710	66
	5	Affx-114995354	103.237	187723	11
	5	Affx-114738999	103.413	187763	50
	5	Affx-114969390	103.472	187778	50
	5	Affx-115144770	103.575	187790	49
	5	Affx-114818108	103.717	187818	48
	5	Affx-114751372	103.722	187820	48
	5	Affx-115296614	103.794	187830	49
	5	Affx-114979197	103.83	187840	49
	5	Affx-114961618	103.834	187842	49
	5	Affx-115157730	103.844	187844	49
	5	Affx-114956822	103.867	187850	49
	5	Affx-114967167	103.872	187852	48
	5	Affx-114864212	104.065	187894	35
	5	Affx-115171207	104.18	187918	34
	5	Affx-114738801	104.417	187957	50
	6	Affx-115100671	3.59607	188731	9
	6	Affx-115159766	5.7727	189350	9
	6	Affx-115002592	8.40439	189864	25
	6	Affx-114819377	8.56689	189915	8
	6	Affx-114856642	9.93425	190168	6
	6	Affx-114879900	9.93789	190169	9
	6	Affx-114818553	9.93927	190170	9
	6	Affx-115014940	9.94889	190173	7
	6	Affx-114662743	10.2188	190263	31
	6	Affx-115093952	11.4601	190545	9
	6	Affx-115244525	12.6828	190907	24
	6	Affx-115274052	12.7532	190925	25
	6	Affx-115004430	12.9045	190967	5
	6	Affx-114920202	13.0486	191009	8
	6	Affx-115014769	13.189	191054	25
	6	Affx-115067424	14.1618	191252	8
	6	Affx-114746408	14.8003	191404	17
	6	Affx-115015165	14.9612	191457	25
	6	Affx-115285163	16.0385	191692	9
	6	Affx-114743221	16.2662	191755	8
	6	Affx-114917834	16.2961	191767	66
	6	Affx-115042100	16.5729	191834	5
	6	Affx-114865181	17.6855	192153	5
	6	Affx-115225074	17.7446	192167	8
	6	Affx-115151235	18.586	192284	5
	6	Affx-115266638	18.6629	192301	26
	6	Affx-114668341	18.6697	192302	32
	6	Affx-115265674	19.7609	192546	22
	6	Affx-114680505	19.8056	192557	50
	6	Affx-114993334	19.8829	192578	12
	6	Affx-114619960	19.9362	192588	47
	6	Affx-115101207	19.9409	192590	51
	6	Affx-115285843	20.144	192654	51
	6	Affx-114615635	20.8513	192835	59
	6	Affx-115096122	21.2086	192897	8
	6	Affx-114948557	21.2737	192918	21
	6	Affx-115261847	21.321	192940	59
	6	Affx-115048263	21.3285	192943	59
	6	Affx-115175350	21.4146	192967	60
	6	Affx-115132442	21.4618	192983	60
	6	Affx-115025076	21.4939	192990	58
	6	Affx-115069779	21.7281	193059	13
	6	Affx-115237603	22.4806	193277	7
	6	Affx-115157524	22.5509	193300	9
	6	Affx-115243263	23.1387	193390	6
	6	Affx-114837294	24.7359	193807	8
	6	Affx-114979907	25.1106	193917	24
	6	Affx-115119260	25.1173	193919	15
	6	Affx-115044702	28.263	194579	13
	6	Affx-115085803	31.016	195151	9
	6	Affx-114916275	31.2105	195207	22
	6	Affx-114621582	32.5708	195409	11
	6	Affx-115020888	32.7229	195454	8
	6	Affx-114692524	33.3414	195562	82
	6	Affx-114688826	34.2315	195749	41
	6	Affx-114902342	34.3605	195773	24
	6	Affx-115171605	35.2755	195931	6
	6	Affx-115076976	35.4646	195970	12
	6	Affx-114712504	38.2498	196370	25
	6	Affx-114958505	39.7442	196704	12
	6	Affx-114719000	39.8557	196733	5
	6	Affx-114635471	40.6454	196947	42
	6	Affx-115223315	40.6975	196961	10
	6	Affx-114890273	41.4177	197152	9
	6	Affx-115121364	46.2726	198420	11
	6	Affx-114791335	46.7803	198554	6
	6	Affx-114977593	46.9638	198602	6
	6	Affx-115136645	47.6997	198797	14
	6	Affx-115297757	50.5713	199416	18
	6	Affx-115107756	50.6828	199446	60
	6	Affx-114635098	56.3384	200548	10
	6	Affx-114794835	57.2289	200628	9
	6	Affx-114904926	58.6673	200845	50
	6	Affx-115249280	60.5159	201209	33
	6	Affx-115032917	66.6856	202459	22
	6	Affx-114663832	68.8587	202902	5
	6	Affx-114794120	68.9189	202921	5
	6	Affx-115062032	69.9148	203103	9
	6	Affx-114750459	70.373	203215	19
	6	Affx-114697489	70.7154	203329	9
	6	Affx-115200938	71.0225	203422	11
	6	Affx-115134495	71.1365	203462	5
	6	Affx-115158264	71.3148	203517	11
	6	Affx-114623764	71.5689	203608	13
	6	Affx-114865572	71.6438	203636	10
	6	Affx-114868585	72.7338	203919	19
	6	Affx-114848358	72.8568	203942	10
	6	Affx-114817735	74.0797	204291	5
	6	Affx-114894199	74.418	204380	8
	6	Affx-115006090	75.9354	204767	18
	6	Affx-114951527	76.7795	205007	7
	6	Affx-114680941	76.8049	205016	18
	6	Affx-114673411	76.8759	205045	5
	6	Affx-115107955	79.435	205752	17
	6	Affx-115068451	79.5226	205777	8
	6	Affx-114762991	80.1683	205925	11
	6	Affx-115015935	80.6422	206059	9
	6	Affx-114805413	81.5793	206280	7
	6	Affx-114704680	81.585	206281	6
	6	Affx-114817195	81.8677	206344	13
	6	Affx-115048557	82.1049	206421	5
	6	Affx-114994258	83.1338	206718	14
	6	Affx-114687369	83.8878	206902	6
	6	Affx-115132937	88.3053	208069	14
	6	Affx-114920186	89.3706	208357	5
	6	Affx-115286777	89.5652	208419	13
	6	Affx-114729121	93.9827	209121	29
	6	Affx-114603960	94.2233	209182	13
	6	Affx-115019738	95.5862	209566	10
	6	Affx-114998953	99.271	210539	25
	6	Affx-115072110	101.037	211023	86
	6	Affx-114662051	101.559	211173	8
	6	Affx-115008692	101.561	211174	19
	6	Affx-115218362	101.589	211184	17
	6	Affx-114833981	101.87	211205	27
	6	Affx-114980024	102.147	211256	53
	6	Affx-115282559	102.489	211353	13
	6	Affx-114593656	103.345	211576	6
	6	Affx-115159915	104.579	211834	7
	6	Affx-114785474	104.579	211835	8
	6	Affx-114988965	108.699	212459	7
	6	Affx-115033651	109.734	212636	6
	6	Affx-114708220	109.947	212679	9
	6	Affx-115220310	110.341	212751	18
	6	Affx-115106326	111.86	213061	43
	6	Affx-114959253	113.144	213433	56
	6	Affx-115075095	115.073	213767	14
	6	Affx-114735981	118.129	214355	17
	6	Affx-115059151	119.989	214827	33
	6	Affx-115104974	123.547	215681	7
	6	Affx-114909562	124.192	215827	24
	6	Affx-114652876	124.374	215863	24
	6	Affx-115237376	124.432	215879	30
	6	Affx-115180198	124.494	215901	9
	6	Affx-115283457	124.495	215902	5
	6	Affx-114917197	124.586	215930	25
	6	Affx-115237601	124.774	215990	14
	6	Affx-115108163	126.008	216321	8
	6	Affx-114909989	126.514	216454	9
	6	Affx-114636023	126.667	216494	6
	6	Affx-115147968	128.947	216860	6
	6	Affx-114662715	128.964	216866	5
	6	Affx-115012892	129.287	216953	95
	6	Affx-115117214	129.949	217116	38
	6	Affx-114703181	130.055	217143	5
	6	Affx-115306923	130.144	217173	28
	6	Affx-114775352	130.189	217179	11
	6	Affx-114759314	130.915	217332	15
	6	Affx-114772850	131.279	217456	21
	6	Affx-114732028	131.768	217608	13
	6	Affx-114621467	132.171	217738	11
	6	Affx-115276449	134.081	218270	12
	6	Affx-114610248	135.619	218695	6
	6	Affx-115259651	136.022	218832	12
	6	Affx-114718553	136.033	218836	10
	6	Affx-114853032	136.823	219043	80
	6	Affx-114934168	137.208	219138	12
	6	Affx-114887808	138.761	219481	9
	6	Affx-115150421	138.934	219510	9
	6	Affx-115233752	139.081	219532	9
	6	Affx-115297125	140.036	219724	5
	6	Affx-115111048	140.043	219728	5
	6	Affx-114995405	140.047	219730	5
	6	Affx-114640231	141.619	220059	7
	6	Affx-114814463	143.258	220467	15
	6	Affx-114654447	145.759	220917	5
	6	Affx-115305006	146.429	221063	5
	6	Affx-114852688	148.371	221497	10
	6	Affx-115136387	149.416	221743	22
	6	Affx-114956502	149.455	221758	7
	6	Affx-114895046	151.642	222322	22
	6	Affx-114679664	151.645	222323	24
	6	Affx-115265395	153.014	222616	8
	6	Affx-115133427	154.866	223183	29
	6	Affx-115078178	157.898	223922	8
	6	Affx-115225540	162.079	224774	13
	6	Affx-115278118	163.909	225235	52
	6	Affx-114880594	164.137	225297	10
	6	Affx-115116022	165.932	225668	5
	6	Affx-114891687	166.363	225781	8
	6	Affx-115045302	166.364	225782	12
	6	Affx-114856279	167.79	226109	11
	6	Affx-114960612	168.162	226222	7
	6	Affx-115085260	168.217	226233	11
	6	Affx-114594216	168.268	226238	5
	6	Affx-115238224	168.605	226316	31
	7	Affx-115155788	0.621685	226832	6
	7	Affx-115036035	0.999254	226877	6
	7	Affx-115084745	1.712	227016	5
	7	Affx-115128691	1.91752	227031	5
	7	Affx-114660380	1.97453	227049	5
	7	Affx-114706040	2.0894	227071	5
	7	Affx-114808100	2.09773	227073	51
	7	Affx-115159075	2.31107	227126	8
	7	Affx-114986216	2.31846	227131	8
	7	Affx-114828954	2.33377	227137	8
	7	Affx-114848143	2.62459	227226	6
	7	Affx-115125229	2.64061	227233	15
	7	Affx-115155503	4.37988	227619	7
	7	Affx-115307462	4.40203	227627	7
	7	Affx-114829253	5.31897	227887	8
	7	Affx-115216196	5.76416	228010	13
	7	Affx-114675542	6.89508	228357	16
	7	Affx-114651617	7.70442	228568	64
	7	Affx-114788866	9.35863	228930	5
	7	Affx-114806714	10.9567	229367	5
	7	Affx-115259965	12.2703	229681	37
	7	Affx-115142293	12.6293	229790	6
	7	Affx-114988298	12.844	229844	11
	7	Affx-115134794	14.2051	230176	12
	7	Affx-115242448	15.4647	230543	8
	7	Affx-115013757	15.7772	230631	12
	7	Affx-115226335	16.5512	230866	63
	7	Affx-115251414	18.1309	231396	5
	7	Affx-114973070	18.3141	231446	7
	7	Affx-114866365	19.6155	231788	6
	7	Affx-114744276	20.2237	231987	5
	7	Affx-115176000	21.0247	232181	10
	7	Affx-115106476	21.0297	232184	5
	7	Affx-114748500	21.1245	232199	5
	7	Affx-115062117	21.4132	232266	30
	7	Affx-114981596	21.6992	232360	39
	7	Affx-114759425	21.7897	232385	8
	7	Affx-115317962	21.8162	232394	8
	7	Affx-115286162	21.8187	232395	9
	7	Affx-115102197	21.8263	232397	7
	7	Affx-115059046	21.9283	232419	48
	7	Affx-115084256	22.0826	232451	15
	7	Affx-114814076	22.5276	232549	25
	7	Affx-115311861	22.5317	232551	27
	7	Affx-114980013	22.5394	232554	46
	7	Affx-114912573	22.5964	232581	37
	7	Affx-114766948	22.5986	232582	17
	7	Affx-114695409	22.6239	232592	15
	7	Affx-115237433	22.6292	232594	12
	7	Affx-114886026	22.6398	232599	50
	7	Affx-115132866	22.6508	232603	5
	7	Affx-114727638	22.7628	232637	7
	7	Affx-114962436	22.8617	232654	14
	7	Affx-115134219	22.865	232655	23
	7	Affx-114873473	22.9061	232661	19
	7	Affx-114798870	22.9323	232664	15
	7	Affx-115311694	23.0944	232701	14
	7	Affx-114829489	23.1226	232713	9
	7	Affx-115269032	23.5379	232845	12
	7	Affx-114712282	24.2769	233010	5
	7	Affx-114633118	24.2986	233014	18
	7	Affx-114647638	24.3264	233016	19
	7	Affx-115048636	24.8759	233098	13
	7	Affx-114679228	24.8788	233099	11
	7	Affx-114977813	24.8974	233103	10
	7	Affx-115000390	24.8994	233104	23
	7	Affx-115215149	24.9129	233106	7
	7	Affx-115312887	24.9682	233121	27
	7	Affx-114766952	25.0052	233137	15
	7	Affx-114670105	25.0263	233139	12
	7	Affx-114794469	25.0498	233150	11
	7	Affx-115179943	25.2794	233217	17
	7	Affx-114621623	25.4651	233281	5
	7	Affx-115160301	25.8097	233396	31
	7	Affx-114974986	25.8765	233424	8
	7	Affx-114720140	25.8876	233428	21
	7	Affx-115035190	25.8886	233429	7
	7	Affx-114834746	26.1818	233528	11
	7	Affx-114835358	26.1898	233531	8
	7	Affx-114719818	26.1954	233533	8
	7	Affx-115261593	26.1968	233534	10
	7	Affx-115147033	26.3315	233572	19
	7	Affx-115014602	26.5561	233640	65
	7	Affx-115033357	26.563	233641	59
	7	Affx-115056351	27.0522	233814	23
	7	Affx-114776223	28.2959	234184	7
	7	Affx-115241068	28.4399	234229	9
	7	Affx-114704851	28.8973	234365	7
	7	Affx-114882284	29.6791	234636	9
	7	Affx-115094442	30.0711	234760	26
	7	Affx-114684337	31.8095	235268	42
	7	Affx-114847685	32.3509	235414	29
	7	Affx-115154600	32.6865	235523	6
	7	Affx-114638063	34.2909	235922	31
	7	Affx-115129652	34.9623	236134	61
	7	Affx-115271828	35.4704	236297	17
	7	Affx-115276774	35.5065	236310	11
	7	Affx-114924467	35.6208	236349	5
	7	Affx-114933271	36.981	236741	6
	7	Affx-114625140	39.0331	237288	17
	7	Affx-114860952	39.8401	237454	7
	7	Affx-115167492	40.5653	237577	12
	7	Affx-114858160	40.9387	237681	16
	7	Affx-114634915	41.2758	237773	5
	7	Affx-115210337	41.423	237803	12
	7	Affx-115015262	43.7936	238416	55
	7	Affx-115195073	44.1737	238538	7
	7	Affx-114889092	44.5394	238649	15
	7	Affx-114962080	45.3707	238860	21
	7	Affx-115096037	45.5302	238917	7
	7	Affx-114912865	46.5407	239263	6
	7	Affx-115145872	46.551	239265	10
	7	Affx-115146752	46.5625	239267	15
	7	Affx-115120467	48.8205	239873	7
	7	Affx-114607598	48.9717	239913	14
	7	Affx-114917068	49.2526	240008	10
	7	Affx-114997463	49.3294	240039	15
	7	Affx-115270409	49.4497	240084	41
	7	Affx-114870487	50.1445	240299	21
	7	Affx-114652134	50.2737	240341	14
	7	Affx-115317198	51.0358	240569	8
	7	Affx-114667724	52.1393	240929	27
	7	Affx-114978103	52.2887	240980	29
	7	Affx-115125574	52.7447	241086	7
	7	Affx-115037400	57.7792	241966	8
	7	Affx-115163040	58.7994	242138	9
	7	Affx-114792948	58.8079	242141	24
	7	Affx-114987533	59.1137	242190	21
	7	Affx-115178966	65.5957	243453	11
	7	Affx-115059825	67.8256	243942	43
	7	Affx-114697060	71.2038	244597	12
	7	Affx-115206956	72.2875	244822	17
	7	Affx-114595524	73.4765	245053	8
	7	Affx-114683671	75.4013	245453	8
	7	Affx-115108405	77.4136	245814	23
	7	Affx-114775766	78.2311	245958	13
	7	Affx-115207429	78.9081	246068	10
	7	Affx-115084958	79.0602	246096	5
	7	Affx-115255313	79.0688	246099	5
	7	Affx-114812133	79.0982	246104	5
	7	Affx-114830145	79.1017	246105	5
	7	Affx-115306514	79.2013	246119	9
	7	Affx-114795314	79.2633	246129	10
	7	Affx-114885958	79.5629	246153	8
	7	Affx-115289825	79.6549	246170	6
	7	Affx-115182525	79.8108	246186	5
	7	Affx-115082599	79.825	246187	5
	7	Affx-115244818	82.667	246791	18
	7	Affx-114713924	85.3644	247458	10
	7	Affx-114945358	85.3961	247467	12
	7	Affx-115173153	85.4828	247490	7
	7	Affx-114728659	85.6587	247532	23
	7	Affx-115195719	86.1689	247691	23
	7	Affx-115039681	86.173	247693	23
	7	Affx-114757031	86.8627	247897	12
	7	Affx-114671820	86.9223	247918	34
	7	Affx-115129619	87.0146	247953	21
	7	Affx-114680315	87.0167	247954	23
	7	Affx-114835451	89.4978	248642	6
	7	Affx-114821772	89.498	248643	7
	7	Affx-114814041	89.5017	248644	8
	7	Affx-114980411	91.1831	249050	8
	7	Affx-114957687	92.1115	249333	12
	7	Affx-115165908	96.6217	250364	40
	7	Affx-114870735	97.237	250506	22
	7	Affx-115115858	99.2601	250910	55
	7	Affx-114959683	99.5242	250992	10
	7	Affx-115120295	101.95	251580	61
	7	Affx-114845037	104.751	252296	7
	7	Affx-114631189	104.78	252303	7
	7	Affx-115100999	105.026	252369	17
	7	Affx-114694410	105.142	252393	22
	7	Affx-114917043	105.779	252558	11
	7	Affx-115028911	105.857	252583	47
	7	Affx-114909196	106.149	252663	17
	7	Affx-114694964	106.45	252736	6
	7	Affx-115168626	107.772	253075	7
	7	Affx-115275960	108.885	253341	17
	7	Affx-114778468	109.156	253409	6
	7	Affx-115042599	109.47	253484	10
	7	Affx-115113830	109.483	253487	11
	7	Affx-115003503	109.574	253511	15
	7	Affx-114692844	109.798	253586	12
	7	Affx-115235076	111.216	253974	5
	7	Affx-114940637	111.715	254121	10
	7	Affx-114988442	111.962	254193	6
	7	Affx-114625072	112.54	254357	34
	7	Affx-115257504	113.191	254524	5
	7	Affx-114636088	114.122	254820	38
	7	Affx-115031057	115.465	255141	8
	7	Affx-114653043	116.249	255335	6
	7	Affx-115061718	116.295	255346	11
	7	Affx-115060954	116.573	255422	16
	7	Affx-114758103	120.376	256374	5
	7	Affx-114934190	120.979	256517	38
	8	Affx-115221473	0.932868	256819	56
	8	Affx-114856865	1.35973	256933	6
	8	Affx-114608132	1.90895	257106	48
	8	Affx-114671464	2.03894	257139	8
	8	Affx-115113173	2.29836	257195	8
	8	Affx-115221202	3.42604	257415	17
	8	Affx-114659047	3.44223	257418	44
	8	Affx-115030329	4.78678	257709	46
	8	Affx-115143897	4.93884	257752	11
	8	Affx-115226299	5.45661	257876	5
	8	Affx-114903417	6.11929	258015	8
	8	Affx-115059815	6.80004	258164	13
	8	Affx-114839514	7.44541	258360	5
	8	Affx-114738090	7.53667	258387	6
	8	Affx-114613697	8.6862	258745	17
	8	Affx-115232860	9.00967	258839	5
	8	Affx-114648553	9.06158	258855	11
	8	Affx-114706058	9.28651	258921	21
	8	Affx-114693935	9.29265	258924	52
	8	Affx-114824227	9.31845	258931	54
	8	Affx-114664142	10.956	259381	6
	8	Affx-115304669	12.1819	259769	6
	8	Affx-114658401	12.712	259938	22
	8	Affx-115257917	13.5008	260052	57
	8	Affx-115093390	13.6058	260082	6
	8	Affx-115211337	14.8143	260432	32
	8	Affx-114617007	14.8557	260445	28
	8	Affx-114932589	15.5724	260680	9
	8	Affx-115243077	15.8394	260756	49
	8	Affx-114971481	16.9411	261119	5
	8	Affx-114617662	17.0795	261169	8
	8	Affx-115300321	17.3448	261254	9
	8	Affx-114850727	18.0334	261446	15
	8	Affx-114964199	19.0153	261744	9
	8	Affx-114983253	19.7269	261966	28
	8	Affx-115167281	20.1058	262088	5
	8	Affx-114743898	20.1763	262111	14
	8	Affx-114746459	21.2383	262420	29
	8	Affx-115280610	23.3331	263026	10
	8	Affx-114911708	24.7073	263407	24
	8	Affx-115289060	24.8536	263446	17
	8	Affx-114831682	25.4879	263625	13
	8	Affx-115098975	26.441	263861	9
	8	Affx-114682044	27.0823	264027	5
	8	Affx-114613440	27.9703	264304	14
	8	Affx-114887222	28.2588	264400	7
	8	Affx-114988376	28.7601	264556	10
	8	Affx-114935957	29.0452	264647	11
	8	Affx-114764129	29.3335	264744	16
	8	Affx-115286665	29.347	264748	19
	8	Affx-115045633	30.2349	265051	5
	8	Affx-114826840	31.007	265284	9
	8	Affx-115307525	33.4348	265948	12
	8	Affx-115310735	33.4607	265954	21
	8	Affx-114914596	35.1301	266385	7
	8	Affx-115021082	36.055	266652	8
	8	Affx-114637295	36.0563	266653	8
	8	Affx-114634508	36.9027	266873	8
	8	Affx-115154736	37.5886	267029	12
	8	Affx-114680750	38.0138	267138	7
	8	Affx-115228792	38.4824	267252	5
	8	Affx-114709419	38.6056	267283	7
	8	Affx-114904029	38.6928	267296	15
	8	Affx-114926408	39.0083	267375	7
	8	Affx-114916390	39.0597	267390	5
	8	Affx-115235078	39.2168	267442	5
	8	Affx-114847339	39.2781	267452	5
	8	Affx-114944590	39.4755	267498	11
	8	Affx-114836504	39.4868	267502	12
	8	Affx-115092193	40.0095	267619	35
	8	Affx-114976009	40.3762	267731	8
	8	Affx-115069409	40.4919	267767	5
	8	Affx-114867845	40.5854	267780	8
	8	Affx-114716603	40.9964	267855	68
	8	Affx-115182333	41.4301	267947	8
	8	Affx-115209328	41.5055	267968	15
	8	Affx-114629526	41.5427	267977	6
	8	Affx-115160954	44.4479	268321	8
	8	Affx-115132354	44.633	268340	10
	8	Affx-114704280	45.0463	268385	7
	8	Affx-114735514	45.1637	268409	9
	8	Affx-115011729	48.3197	268825	8
	8	Affx-114774305	55.8958	270013	9
	8	Affx-115282618	56.0939	270037	7
	8	Affx-115196901	60.2508	270699	5
	8	Affx-114807633	66.4624	271928	17
	8	Affx-115290994	66.4665	271930	24
	8	Affx-114790663	68.6507	272345	15
	8	Affx-115149354	70.3403	272722	6
	8	Affx-114993825	71.3974	273015	7
	8	Affx-115316752	71.4855	273042	11
	8	Affx-115239838	71.5004	273048	12
	8	Affx-114738467	71.9116	273180	22
	8	Affx-115204417	73.4095	273631	6
	8	Affx-114807356	75.0272	274090	6
	8	Affx-114749103	75.8047	274237	11
	8	Affx-114974761	76.6939	274450	18
	8	Affx-115214275	78.354	274896	6
	8	Affx-114714836	78.8642	275010	7
	8	Affx-114943806	80.4595	275443	6
	8	Affx-114800440	83.532	276102	6
	8	Affx-115230633	85.0009	276441	13
	8	Affx-115114792	86.6795	276872	9
	8	Affx-115231189	87.3239	277075	17
	8	Affx-114628402	88.3901	277349	13
	8	Affx-115148782	89.15	277485	5
	8	Affx-114688136	89.275	277531	9
	8	Affx-114765928	89.8218	277647	6
	8	Affx-114720393	90.1358	277733	7
	8	Affx-115129857	90.9361	277967	7
	8	Affx-115002786	92.1883	278276	9
	8	Affx-115223281	93.8995	278720	5
	8	Affx-115313283	94.9611	278963	9
	8	Affx-114868697	96.0363	279217	8
	8	Affx-115178199	96.3009	279285	40
	8	Affx-114620892	96.6634	279389	44
	8	Affx-115192761	97.0962	279524	41
	8	Affx-115020972	97.7923	279701	9
	8	Affx-115258668	98.1509	279789	7
	8	Affx-114598718	98.4139	279808	22
	8	Affx-114798502	98.9941	279944	9
	8	Affx-114971747	99.0045	279948	9
	8	Affx-115162303	99.0179	279952	8
	8	Affx-115056754	99.0814	279975	6
	8	Affx-115215824	99.3781	280036	8
	8	Affx-114904222	99.7741	280163	6
	8	Affx-114931622	104.465	281525	20
	8	Affx-115186895	105.452	281824	6
	8	Affx-114633443	105.521	281842	13
	8	Affx-115259319	106.181	281988	8
	8	Affx-114708119	106.613	282114	5
	8	Affx-114692083	106.654	282128	16
	8	Affx-114861261	107.702	282254	77
	8	Affx-115072503	109.643	282707	5
	8	Affx-115187982	109.783	282741	5
	8	Affx-114721067	109.787	282742	13
	8	Affx-115181797	109.788	282743	8
	8	Affx-114808501	109.93	282788	12
	8	Affx-115127910	109.972	282799	27
	8	Affx-115251367	110.03	282820	13
	8	Affx-115141133	112.482	283412	5
	8	Affx-115199271	112.493	283417	14
	8	Affx-115125156	112.508	283421	15
	8	Affx-115159226	113.483	283594	5
	8	Affx-115240079	113.609	283627	6
	8	Affx-114888070	113.976	283714	7
	8	Affx-114690655	115.87	284062	8
	8	Affx-114789282	115.902	284069	6
	8	Affx-114640847	116.222	284145	6
	8	Affx-115276141	116.536	284233	5
	8	Affx-115185225	116.762	284309	27
	8	Affx-115310691	116.983	284374	32
	8	Affx-115232261	117.754	284593	18
	8	Affx-114831257	117.758	284594	20
	8	Affx-114870552	117.759	284595	18
	8	Affx-115188439	118.262	284744	21
	8	Affx-114827615	118.755	284876	6
	8	Affx-115248588	120.397	285259	55
	8	Affx-114751891	120.417	285263	55
	8	Affx-114665673	120.632	285323	8
	8	Affx-115180246	122.937	285832	5
	8	Affx-114877359	122.939	285833	6
	8	Affx-114687489	124.418	286217	7
	8	Affx-114734547	125.697	286615	78
	8	Affx-114760842	126.292	286746	7
	8	Affx-114941577	127.414	287101	8
	8	Affx-114886660	127.421	287103	14
	8	Affx-114808784	128.307	287382	26
	8	Affx-115294708	129.261	287663	5
	8	Affx-114831390	132.745	288630	8
	8	Affx-115006602	133.388	288850	26
	8	Affx-114647547	134.978	289346	18
	8	Affx-115142176	136.583	289872	10
	8	Affx-114784089	137.302	290079	7
	8	Affx-114970271	137.303	290080	5
	8	Affx-115263959	137.688	290179	10
	8	Affx-115243099	137.689	290180	9
	9	Affx-115290890	0.352903	290682	8
	9	Affx-114818421	0.878911	290840	22
	9	Affx-114792449	0.880633	290841	34
	9	Affx-114995645	1.213	290930	7
	9	Affx-115085688	1.36035	290966	7
	9	Affx-115241791	1.36322	290967	7
	9	Affx-115276937	1.43745	290989	15
	9	Affx-115209860	1.52941	291016	31
	9	Affx-115134155	1.86775	291037	7
	9	Affx-115127970	1.87052	291038	28
	9	Affx-114723304	1.99198	291079	17
	9	Affx-115196419	2.02826	291092	8
	9	Affx-114773659	2.38677	291214	7
	9	Affx-115292414	2.464	291242	12
	9	Affx-115014389	2.49302	291251	33
	9	Affx-114885124	2.58695	291281	8
	9	Affx-114946443	2.71872	291309	12
	9	Affx-114870267	2.72001	291310	15
	9	Affx-115028994	2.72158	291311	10
	9	Affx-114639371	3.2041	291429	5
	9	Affx-115151350	3.50117	291510	37
	9	Affx-115215151	3.50958	291513	5
	9	Affx-114766131	3.6903	291578	32
	9	Affx-114897147	3.74583	291588	7
	9	Affx-115115180	4.46346	291689	22
	9	Affx-115252180	4.47471	291692	6
	9	Affx-114897319	4.5209	291697	9
	9	Affx-115220633	4.65657	291718	11
	9	Affx-114791237	5.30654	291855	36
	9	Affx-115129456	5.4059	291891	5
	9	Affx-115246823	5.45318	291910	55
	9	Affx-114861896	5.61068	291964	7
	9	Affx-115305158	6.6884	292269	12
	9	Affx-114780269	8.20646	292669	10
	9	Affx-115130381	8.22207	292673	8
	9	Affx-114822424	8.23016	292676	10
	9	Affx-115054935	9.38796	292981	7
	9	Affx-115172538	9.50816	293017	8
	9	Affx-114866420	9.62356	293043	5
	9	Affx-114602139	9.75188	293085	7
	9	Affx-115188668	9.87894	293112	80
	9	Affx-114689289	10.5672	293287	12
	9	Affx-114686472	10.6154	293303	15
	9	Affx-115149838	11.7465	293633	54
	9	Affx-114617592	12.1572	293749	20
	9	Affx-114884969	12.4017	293829	5
	9	Affx-114794190	13.2489	294073	40
	9	Affx-114955359	13.2563	294075	28
	9	Affx-115279017	14.1176	294295	49
	9	Affx-115273087	15.5655	294733	7
	9	Affx-114869319	15.7207	294788	5
	9	Affx-114766428	16.0099	294886	31
	9	Affx-115320596	16.0897	294912	11
	9	Affx-115212490	16.1369	294925	14
	9	Affx-115018862	16.3492	294994	23
	9	Affx-114842011	16.4635	295038	9
	9	Affx-114850545	16.4739	295043	14
	9	Affx-115233774	16.5569	295082	14
	9	Affx-115180499	16.8064	295159	5
	9	Affx-115234642	17.6814	295440	5
	9	Affx-114956325	18.2576	295611	9
	9	Affx-114761123	18.2902	295620	6
	9	Affx-114862773	18.3429	295636	10
	9	Affx-115110853	18.5002	295685	10
	9	Affx-114988431	19.6285	295992	11
	9	Affx-114853375	19.6858	296009	54
	9	Affx-115307126	19.73	296024	51
	9	Affx-114639699	20.2087	296166	12
	9	Affx-114625794	21.4565	296537	5
	9	Affx-115139820	21.777	296624	44
	9	Affx-114813989	23.2758	297088	5
	9	Affx-115041543	23.3745	297124	28
	9	Affx-114977489	23.6452	297215	5
	9	Affx-114997813	23.7039	297235	10
	9	Affx-114732164	24.2438	297405	6
	9	Affx-115142757	24.3369	297439	11
	9	Affx-115142351	24.5658	297510	41
	9	Affx-114612547	24.6096	297530	12
	9	Affx-114900107	25.7925	297932	55
	9	Affx-114963275	26.8033	298241	13
	9	Affx-114682360	26.8155	298245	11
	9	Affx-114973561	27.0867	298319	8
	9	Affx-114598779	27.3057	298375	6
	9	Affx-114971817	27.5781	298459	40
	9	Affx-115002256	30.7683	299275	7
	9	Affx-114851787	31.0985	299372	11
	9	Affx-115174851	31.0986	299373	11
	9	Affx-114901498	32.0149	299617	65
	9	Affx-114709127	34.0324	300081	8
	9	Affx-115109403	37.1158	300888	5
	9	Affx-115126610	37.9946	301123	10
	9	Affx-115311581	38.1873	301177	24
	9	Affx-114920522	38.9604	301390	7
	9	Affx-115241881	39.5531	301503	37
	9	Affx-114784967	39.9832	301616	47
	9	Affx-114814136	40.1997	301673	10
	9	Affx-114851540	40.4253	301739	8
	9	Affx-114921484	41.0624	301906	20
	9	Affx-114665743	41.3144	301973	8
	9	Affx-114906355	41.6805	302034	8
	9	Affx-114598424	42.0702	302092	13
	9	Affx-114910855	42.1535	302102	9
	9	Affx-114658751	42.683	302225	6
	9	Affx-115093793	44.0259	302589	6
	9	Affx-115182434	45.2147	302868	37
	9	Affx-115252254	46.2906	303099	5
	9	Affx-114613352	46.9346	303256	7
	9	Affx-115251538	47.1469	303307	8
	9	Affx-114609843	47.3121	303346	5
	9	Affx-114705947	50.3408	303972	5
	9	Affx-115253750	50.7297	304065	8
	9	Affx-115292965	51.0531	304118	8
	9	Affx-114846085	51.1799	304148	9
	9	Affx-114725028	52.4923	304339	8
	9	Affx-115074950	54.1274	304610	34
	9	Affx-115129639	55.8846	305013	28
	9	Affx-114891409	58.1219	305561	6
	9	Affx-115125631	58.4301	305638	6
	9	Affx-114980994	58.6975	305714	19
	9	Affx-114674251	59.4289	305949	22
	9	Affx-114867854	59.953	306109	5
	9	Affx-115165967	67.3615	307835	60
	9	Affx-114799515	67.4197	307855	31
	9	Affx-114913957	67.8483	307956	14
	9	Affx-115209367	68.5347	308128	7
	9	Affx-114957330	68.9371	308201	11
	9	Affx-115100543	69.6631	308398	5
	9	Affx-115082710	75.4325	309794	7
	9	Affx-115214650	85.5015	312335	9
	9	Affx-114957189	85.5957	312363	22
	9	Affx-114638632	85.5971	312364	28
	9	Affx-115223069	86.3361	312565	11
	9	Affx-114689039	86.4353	312598	18
	9	Affx-115045967	86.8245	312707	54
	9	Affx-114801290	91.1725	313933	8
	9	Affx-115195304	93.192	314300	5
	9	Affx-114733010	96.8776	314895	15
	9	Affx-115199091	97.1824	314967	5
	9	Affx-114960673	97.3187	315000	12
	9	Affx-115275402	100.837	315400	38
	9	Affx-115089362	100.865	315408	5
	9	Affx-114819276	101.522	315539	7
	9	Affx-115068960	102.074	315628	7
	9	Affx-115271973	102.255	315678	5
	9	Affx-115123251	102.571	315727	5
	9	Affx-115142561	103.105	315811	14
	9	Affx-114692934	103.996	315993	13
	9	Affx-114671661	104.362	316085	9
	9	Affx-114721145	106.044	316445	21
	9	Affx-115090014	106.044	316446	9
	9	Affx-115237905	107.426	316790	6
	9	Affx-115183394	108.477	317065	5
	9	Affx-115146928	109.909	317421	28
	9	Affx-114673218	110.137	317476	14
	9	Affx-115267321	110.474	317583	8
	9	Affx-115231846	110.979	317710	9
	9	Affx-115182133	112.646	318159	9
	9	Affx-114620618	113.568	318361	7
	9	Affx-115036939	113.572	318362	7
	9	Affx-114887297	113.575	318363	7
	9	Affx-115029579	113.581	318364	6
	9	Affx-115257094	113.616	318366	12
	9	Affx-115188226	114.24	318479	5
	9	Affx-115292735	116.605	318874	7
	9	Affx-114797980	117.581	319099	8
	9	Affx-115203766	119.744	319445	9
	9	Affx-114654740	120.299	319573	10
	9	Affx-114739593	120.508	319624	14
	9	Affx-114607407	121.108	319750	16
	9	Affx-114628484	121.877	319880	14
	9	Affx-114612766	122.516	320026	10
	9	Affx-114840709	122.524	320029	7
	9	Affx-114975718	122.748	320069	7
	9	Affx-115088838	122.755	320071	10
	9	Affx-115206026	123.096	320134	10
	9	Affx-114653546	124	320394	5
	9	Affx-115088203	125.197	320704	12
	9	Affx-114769155	125.869	320889	13
	9	Affx-114923717	126.004	320930	8
	9	Affx-115022794	126.727	321172	14
	9	Affx-115194716	131.313	322508	6
	9	Affx-114636062	131.333	322514	12
	9	Affx-115016460	132.613	322904	5
	9	Affx-114791711	133.016	323024	7
	9	Affx-115295160	133.919	323252	76
	9	Affx-115232444	134.234	323341	6
	9	Affx-114828444	135.891	323739	19
	9	Affx-115131237	137.462	324070	15
	9	Affx-115135501	137.475	324075	6
	9	Affx-115314796	137.531	324095	7
	9	Affx-114595877	137.622	324122	17
	9	Affx-114851891	137.91	324201	37
	9	Affx-114974530	138.021	324239	6
	9	Affx-114888680	138.03	324244	7
	9	Affx-114967806	138.061	324254	37
	9	Affx-114815899	138.069	324256	7
	9	Affx-115051817	138.365	324353	7
	10	Affx-115303680	1.09831	324953	5
	10	Affx-114597069	1.12816	324964	7
	10	Affx-115141434	1.18736	324982	25
	10	Affx-114978473	1.92219	325230	10
	10	Affx-114734743	2.96177	325490	22
	10	Affx-114861756	3.48912	325677	9
	10	Affx-115302251	3.49315	325678	7
	10	Affx-114632343	3.97559	325818	6
	10	Affx-115218703	3.99103	325824	14
	10	Affx-114853288	4.85788	326005	27
	10	Affx-115098406	4.99119	326040	5
	10	Affx-115313578	5.60011	326234	16
	10	Affx-115129073	5.80739	326291	8
	10	Affx-114635710	6.42436	326486	5
	10	Affx-114724081	6.60727	326529	5
	10	Affx-114751357	6.69496	326555	6
	10	Affx-115085598	6.9217	326631	5
	10	Affx-114767432	7.02401	326667	8
	10	Affx-114746236	7.40717	326788	6
	10	Affx-114997978	7.64156	326865	5
	10	Affx-115023236	8.26834	327055	41
	10	Affx-115302127	8.29147	327062	6
	10	Affx-115240577	8.72475	327208	29
	10	Affx-114630364	8.73607	327215	43
	10	Affx-114599472	8.79932	327231	6
	10	Affx-115007147	8.99023	327290	9
	10	Affx-115175196	9.11155	327338	61
	10	Affx-115069462	9.6806	327538	6
	10	Affx-115247510	9.84243	327587	14
	10	Affx-114911855	10.098	327671	10
	10	Affx-114672439	10.1101	327675	26
	10	Affx-114685865	10.3219	327734	14
	10	Affx-114784968	11.035	327895	6
	10	Affx-115167185	11.2953	327983	7
	10	Affx-115000228	11.6336	328100	13
	10	Affx-115211880	11.7639	328134	12
	10	Affx-115141799	12.0518	328228	6
	10	Affx-114778296	12.0638	328232	16
	10	Affx-114857112	12.0641	328233	5
	10	Affx-115063875	12.1022	328255	11
	10	Affx-115005078	12.1058	328256	10
	10	Affx-114825756	12.1129	328260	20
	10	Affx-115072786	12.1835	328286	6
	10	Affx-114761266	12.192	328289	6
	10	Affx-115200813	13.7146	328694	9
	10	Affx-114902390	13.739	328701	9
	10	Affx-114608367	14.0844	328786	79
	10	Affx-115255499	14.8717	328992	17
	10	Affx-115083176	15.3319	329122	14
	10	Affx-114703359	15.6227	329217	8
	10	Affx-114703524	16.5181	329464	6
	10	Affx-115235746	17.0059	329612	7
	10	Affx-114798358	17.669	329784	19
	10	Affx-114708465	17.795	329825	23
	10	Affx-114900919	20.2707	330420	8
	10	Affx-114842402	20.8215	330549	8
	10	Affx-115233002	23.2842	331141	5
	10	Affx-114763742	23.6883	331215	23
	10	Affx-115170709	25.1486	331528	66
	10	Affx-115314176	25.5319	331609	58
	10	Affx-114798588	26.3026	331816	5
	10	Affx-114810991	28.0683	332358	6
	10	Affx-114741492	30.5841	333040	23
	10	Affx-115008833	32.8227	333593	62
	10	Affx-114677662	33.7449	333834	6
	10	Affx-114762430	35.7155	334329	5
	10	Affx-114937050	36.2137	334452	10
	10	Affx-114836650	36.5606	334541	8
	10	Affx-115266099	36.6237	334558	6
	10	Affx-114877878	36.7916	334601	10
	10	Affx-115272417	37.979	334898	67
	10	Affx-114662588	38.7303	335108	24
	10	Affx-114962089	38.7333	335109	22
	10	Affx-114929439	38.7394	335112	42
	10	Affx-115141522	39.4967	335286	6
	10	Affx-114721365	40.0794	335457	9
	10	Affx-115059078	43.1252	336274	26
	10	Affx-115134175	43.3384	336340	6
	10	Affx-115005508	43.6416	336435	5
	10	Affx-115152044	44.3304	336644	5
	10	Affx-115153430	45.502	337007	13
	10	Affx-114675670	45.8734	337104	5
	10	Affx-114853753	46.3169	337247	39
	10	Affx-115225280	46.4546	337282	11
	10	Affx-115273885	48.2962	337800	5
	10	Affx-114917297	48.4409	337821	8
	10	Affx-114827628	48.7188	337890	5
	10	Affx-114599497	48.8798	337930	6
	10	Affx-115225125	49.0903	338000	15
	10	Affx-114773455	49.1138	338007	9
	10	Affx-115145183	49.3294	338072	13
	10	Affx-114813626	49.4801	338122	12
	10	Affx-114867994	49.5973	338152	17
	10	Affx-115236934	49.7385	338189	10
	10	Affx-114919384	49.7916	338206	7
	10	Affx-115089049	50.1829	338327	18
	10	Affx-114656390	50.4847	338417	12
	10	Affx-114804577	50.82	338508	14
	10	Affx-114819069	50.8659	338524	12
	10	Affx-114877134	51.2573	338648	8
	10	Affx-115047866	51.2958	338658	11
	10	Affx-114630245	51.9098	338852	40
	10	Affx-114632330	53.8147	339387	11
	10	Affx-114845736	53.896	339414	6
	10	Affx-114988527	55.5854	339945	30
	10	Affx-114657640	56.0273	340026	30
	10	Affx-114684084	56.2492	340104	8
	10	Affx-115185717	56.5686	340194	8
	10	Affx-115073591	57.6612	340514	6
	10	Affx-115238908	57.7858	340540	34
	10	Affx-114745395	57.9726	340593	33
	10	Affx-114597660	59.6475	341073	6
	10	Affx-114830742	60.2651	341241	9
	10	Affx-115034495	60.3978	341286	7
	10	Affx-114795144	60.7623	341386	51
	10	Affx-114839394	60.8162	341402	51
	10	Affx-115076864	60.8491	341412	51
	10	Affx-115300616	61.6198	341638	7
	10	Affx-114882468	63.124	342037	35
	10	Affx-115178452	65.3933	342630	26
	10	Affx-115250168	66.2088	342840	16
	10	Affx-114945966	67.0793	343106	5
	10	Affx-114630038	67.1771	343126	37
	10	Affx-114859292	67.1898	343128	6
	10	Affx-114928884	67.2134	343133	37
	10	Affx-115134474	67.4218	343201	34
	10	Affx-115049650	67.5689	343254	43
	10	Affx-114599410	67.597	343265	44
	10	Affx-114697856	67.6697	343286	44
	10	Affx-114989861	67.7706	343324	8
	10	Affx-114806599	67.9124	343355	7
	10	Affx-114931785	68.6481	343537	5
	10	Affx-114860358	68.843	343593	6
	10	Affx-114708586	69.1001	343655	26
	11	Affx-115032211	1.53552	343953	53
	11	Affx-114714707	1.62043	343968	7
	11	Affx-115054373	1.66485	343982	5
	11	Affx-114752997	2.51659	344167	7
	11	Affx-114605062	3.60639	344426	14
	11	Affx-115275958	3.9217	344514	5
	11	Affx-114722211	3.96874	344529	14
	11	Affx-115121869	5.18276	344855	6
	11	Affx-114928712	5.35764	344895	8
	11	Affx-115018123	5.56386	344948	17
	11	Affx-114671033	6.38158	345143	40
	11	Affx-115010189	8.51733	345755	10
	11	Affx-115228448	8.92726	345845	59
	11	Affx-114935005	9.67835	346056	55
	11	Affx-114659445	10.3848	346243	54
	11	Affx-115290465	13.8924	347228	6
	11	Affx-114893974	15.5541	347551	15
	11	Affx-115088281	18.5679	348170	7
	11	Affx-114904816	21.1538	348812	8
	11	Affx-114904396	21.8527	348984	5
	11	Affx-114944578	21.903	348993	8
	11	Affx-115271059	21.9238	348996	34
	11	Affx-115268545	22.1707	349043	5
	11	Affx-114865806	22.8169	349216	9
	11	Affx-115173705	22.9678	349268	6
	11	Affx-114790461	23.8356	349533	7
	11	Affx-115126249	24.0179	349588	9
	11	Affx-115230443	24.3665	349694	52
	11	Affx-115197976	24.5066	349740	49
	11	Affx-115120005	24.6667	349788	8
	11	Affx-115171877	24.9854	349900	69
	11	Affx-115315176	25.416	350025	8
	11	Affx-115274079	25.5701	350055	10
	11	Affx-115061034	25.8255	350098	6
	11	Affx-114864717	26.0741	350166	16
	11	Affx-114641905	26.7059	350347	13
	11	Affx-114803291	27.2904	350515	5
	11	Affx-115119883	28.0786	350755	13
	11	Affx-115000628	28.6579	350905	19
	11	Affx-114646699	29.344	351052	5
	11	Affx-115143447	29.9772	351213	8
	11	Affx-114634331	30.6501	351364	17
	11	Affx-115183906	33.7358	352108	18
	11	Affx-115109378	34.0018	352170	9
	11	Affx-114850351	35.8804	352559	5
	11	Affx-114911687	35.886	352561	5
	11	Affx-115133363	38.2422	353103	28
	11	Affx-114900344	38.2499	353107	23
	11	Affx-114633050	40.4468	353726	14
	11	Affx-114647068	42.4513	354231	10
	11	Affx-114614740	42.8025	354277	7
	11	Affx-114915521	42.824	354282	15
	11	Affx-114980769	42.8647	354295	11
	11	Affx-115288954	42.8747	354301	11
	11	Affx-115006842	42.8991	354313	6
	11	Affx-115018609	43.2903	354395	6
	11	Affx-114666492	44.1099	354603	5
	11	Affx-115205708	45.0848	354909	10
	11	Affx-114994988	46.3642	355147	59
	11	Affx-114727463	47.5278	355506	36
	11	Affx-114755840	47.5384	355511	36
	11	Affx-114943725	47.6991	355566	7
	11	Affx-114670927	47.7493	355575	6
	11	Affx-115220073	49.0526	355884	34
	11	Affx-115037122	50.6591	356257	6
	11	Affx-114773138	50.9262	356326	9
	11	Affx-114946179	51.5919	356491	7
	11	Affx-115292154	51.7531	356536	53
	11	Affx-115022230	51.8931	356572	40
	11	Affx-115281910	51.9687	356599	10
	11	Affx-114663796	51.9852	356606	57
	11	Affx-115170407	52.2089	356665	57
	11	Affx-114739793	52.2883	356682	14
	11	Affx-114938926	53.829	357093	9
	11	Affx-114619845	53.8295	357094	8
	11	Affx-115018798	54.1706	357159	7
	11	Affx-115185048	54.6126	357270	12
	11	Affx-114802696	54.6159	357271	15
	11	Affx-115082829	54.6192	357272	14
	11	Affx-114989154	55.2212	357409	15
	11	Affx-114843521	57.0124	357753	6
	11	Affx-114838679	57.0141	357754	7
	11	Affx-114945668	57.0167	357755	7
	11	Affx-114807953	57.0189	357756	7
	11	Affx-115184841	57.0215	357757	7
	11	Affx-114905013	57.0235	357758	10
	11	Affx-114644837	57.0329	357759	8
	11	Affx-114701821	57.0343	357760	10
	11	Affx-115277580	57.0404	357761	8
	11	Affx-114688864	57.0428	357762	7
	11	Affx-114647659	57.0462	357763	8
	11	Affx-115265655	57.0493	357764	8
	11	Affx-115230029	57.051	357765	13
	11	Affx-114787283	57.0552	357766	13
	11	Affx-114637633	57.0623	357767	8
	11	Affx-115235604	57.0627	357768	8
	11	Affx-114712539	57.0665	357769	8
	11	Affx-115189856	57.0691	357770	8
	11	Affx-114950425	57.0718	357771	8
	11	Affx-114897338	57.0768	357772	7
	11	Affx-115200260	57.0805	357773	11
	11	Affx-115320868	57.0814	357774	7
	11	Affx-115170061	57.0852	357775	14
	11	Affx-115319510	57.0913	357776	9
	11	Affx-114735033	57.0916	357777	9
	11	Affx-114808345	57.1083	357778	5
	11	Affx-114747971	57.1152	357780	8
	11	Affx-114685329	57.1188	357781	7
	11	Affx-115122239	57.1211	357782	8
	11	Affx-114635189	57.1294	357783	9
	11	Affx-114765386	57.1358	357784	6
	11	Affx-114974215	57.1363	357785	5
	11	Affx-114754893	57.1401	357786	7
	11	Affx-115107272	57.1428	357787	7
	11	Affx-114645375	57.1449	357788	9
	11	Affx-114955655	57.158	357790	6
	11	Affx-114635023	57.1605	357792	5
	11	Affx-115254773	57.1638	357793	6
	11	Affx-115040063	57.1679	357794	6
	11	Affx-114789390	57.1681	357795	5
	11	Affx-114784929	57.1683	357796	6
	11	Affx-115014072	57.169	357797	5
	11	Affx-114747596	57.1715	357798	11
	11	Affx-115090547	57.1893	357803	7
	11	Affx-115192453	57.2038	357804	8
	11	Affx-115136736	57.219	357809	9
	11	Affx-114961740	57.2258	357811	7
	11	Affx-115248885	57.2301	357813	7
[truncated: 1,225 more rows]
